# Supplementary material for: Quantification of cytosol and membrane proteins in rumen epithelium of sheep with low or high CH4 emission phenotype
Source: PLoS One. 2022 Oct 18;17(10):e0273184. doi: 10.1371/journal.pone.0273184 (PMC9578583; doi:10.1371/journal.pone.0273184)
Supplement: S1 Table — The file summarizes the proteins identified and quantified in rumen epithelium of H and L CH4 emitting sheep. It includes the following data for protein identifications in separate worksheets 1) high pH fractionation by HPLC IDA-MS: protein and gene identifiers, name, ProtScore, confident peptides, % sequence coverage, Mass (Da), Gene ontology terms, subcellular location prediction 2) Transporter: protein and gene identifiers, gene name, solute carrier type, ProtScore, confident peptides, % sequence coverage 3) Key for SWATH-MS identification sheets 4) Cytosol proteins quantified by SWATH-MS 5) Membrane proteins quantified by SWATH-MS. (XLS) [file pone.0273184.s001.xls]

## Sheet: HpH IDS combined
Ensembl	Uniprot	Protein names	Gene names	Unused ProtScore	Confident Peptides	%Seq Cov	Mass (Da)	Gene ontology (biological process)	Gene ontology (cellular component)	Gene ontology (molecular function)	wolf psort	TMHMM	WoLF PSORT loc	Total Number	TmHMM	Number - TMHMM	% of total
ENSOARP00000004684.1	W5P2N4	Adenosylhomocysteinase (EC 3.3.1.1)	AHCYL2	51.35	75	61.8	62,826	one-carbon metabolic process [GO:0006730]	cytosol [GO:0005829]; intracellular membrane-bounded organelle [GO:0043231]; neuron projection [GO:0043005]	adenosylhomocysteinase activity [GO:0004013]	cyto	0	Extracellular	373	120	253	13.4852
ENSOARP00000006014.1	W5P6G0	Uncharacterized protein	PSMD8	1.32	4	10.8	32,867	proteolysis [GO:0006508]	proteasome regulatory particle [GO:0005838]		cyto	0	Plasma membrane	371	305	66	13.4129
ENSOARP00000006981.1	W5P973	Uncharacterized protein	HSDL2	6.65	11	23.9	45,202				cyto	0	Cytosol	1023	92	931	36.9848
ENSOARP00000010364.1	W5PIU4	Uncharacterized protein	EPHX2	34.87	36	47.4	62,662	cholesterol homeostasis [GO:0042632]; epoxide metabolic process [GO:0097176]; phospholipid dephosphorylation [GO:0046839]; positive regulation of gene expression [GO:0010628]; regulation of cholesterol metabolic process [GO:0090181]; stilbene catabolic process [GO:0046272]	cytosol [GO:0005829]; peroxisome [GO:0005777]	epoxide hydrolase activity [GO:0004301]; lipid phosphatase activity [GO:0042577]; magnesium ion binding [GO:0000287]; protein homodimerization activity [GO:0042803]; signaling receptor binding [GO:0005102]; toxic substance binding [GO:0015643]	cyto	0	Nucleus	481	13	468	17.3897
ENSOARP00000011540.1	W5PM65	Serine/threonine-protein phosphatase 2A 56 kDa regulatory subunit	PPP2R5A	2.55	3	6.3	56,526	negative regulation of lipid kinase activity [GO:0090219]; negative regulation of protein localization to plasma membrane [GO:1903077]; positive regulation of protein dephosphorylation [GO:0035307]; signal transduction [GO:0007165]	centrosome [GO:0005813]; cytosol [GO:0005829]; M band [GO:0031430]; membrane [GO:0016020]; protein phosphatase type 2A complex [GO:0000159]; Z disc [GO:0030018]	kinase binding [GO:0019900]; phosphoprotein phosphatase activity [GO:0004721]; protein phosphatase regulator activity [GO:0019888]	cyto	0	Endoplasmic reticulum	62	36	26	2.2415
ENSOARP00000014717.1	W5PW84	Uncharacterized protein	AGK	6.15	9	16.9	46,705	ceramide biosynthetic process [GO:0046513]; protein insertion into mitochondrial inner membrane [GO:0045039]	integral component of mitochondrial inner membrane [GO:0031305]; mitochondrial intermembrane space [GO:0005758]; TIM22 mitochondrial import inner membrane insertion complex [GO:0042721]	ceramide kinase activity [GO:0001729]; NAD+ kinase activity [GO:0003951]	cyto	0	Golgi	7	5	2	0.253073
ENSOARP00000018185.1	W5Q645	Vacuolar protein sorting-associated protein 29 (Vesicle protein sorting 29)	VPS29	1.78	3	10.8	20,914	protein transport [GO:0015031]; retrograde transport, endosome to Golgi [GO:0042147]	cytosol [GO:0005829]; intracellular membrane-bounded organelle [GO:0043231]; retromer complex [GO:0030904]		cyto	0	Mitochondria	415	47	368	15.0036
ENSOARP00000019691.1	P68302	Metallothionein-2 (MT-2) (Metallothionein-II) (MT-II)	MT2 MT2A	3.83	5	32.8	6,028	cellular response to drug [GO:0035690]; cellular response to erythropoietin [GO:0036018]; cellular response to interleukin-3 [GO:0036016]; cellular response to zinc ion [GO:0071294]; negative regulation of growth [GO:0045926]	cytoplasm [GO:0005737]; nucleus [GO:0005634]; perinuclear region of cytoplasm [GO:0048471]	drug binding [GO:0008144]; zinc ion binding [GO:0008270]	cyto	0	Peroxisome	34	21	13	1.22921
ENSOARP00000020787.1	W5QDI9	Uncharacterized protein	PECR	5.25	13	28.7	32,879	phytol metabolic process [GO:0033306]	mitochondrion [GO:0005739]; peroxisome [GO:0005777]	signaling receptor binding [GO:0005102]; trans-2-enoyl-CoA reductase (NADPH) activity [GO:0019166]	cyto	0	total	2766
ENSOARP00000003147.1	W5NY99	Fascin actin-bundling protein 1	FSCN1	7.81	8	17.9	57,795	cell-cell junction assembly [GO:0007043]; cell migration [GO:0016477]; establishment of apical/basal cell polarity [GO:0035089]; microspike assembly [GO:0030035]; parallel actin filament bundle assembly [GO:0030046]; positive regulation of extracellular matrix disassembly [GO:0090091]; positive regulation of filopodium assembly [GO:0051491]; positive regulation of lamellipodium assembly [GO:00105…	cell-cell junction [GO:0005911]; cell projection membrane [GO:0031253]; cytosol [GO:0005829]; filopodium [GO:0030175]; growth cone [GO:0030426]; invadopodium [GO:0071437]; lamellipodium [GO:0030027]; microspike [GO:0044393]; microvillus [GO:0005902]; podosome [GO:0002102]; ruffle [GO:0001726]; stress fiber [GO:0001725]	actin filament binding [GO:0051015]; drug binding [GO:0008144]; protein binding, bridging [GO:0030674]	cyto	0
ENSOARP00000010981.1	W5PKK8	Uncharacterized protein	ESYT1	6.5	4	2.8	122,880	endoplasmic reticulum-plasma membrane tethering [GO:0061817]; lipid transport [GO:0006869]	integral component of endoplasmic reticulum membrane [GO:0030176]	identical protein binding [GO:0042802]; lipid binding [GO:0008289]	cyto	2
ENSOARP00000000604.1	W5NR14	Isocitrate dehydrogenase [NAD] subunit, mitochondrial	IDH3A	4.58	9	19.1	39,802	tricarboxylic acid cycle [GO:0006099]	mitochondrion [GO:0005739]	isocitrate dehydrogenase (NAD+) activity [GO:0004449]; magnesium ion binding [GO:0000287]; NAD binding [GO:0051287]	cyto	0
ENSOARP00000000776.1	W5NRI6	Pyridoxal phosphate homeostasis protein (PLP homeostasis protein) (Proline synthase co-transcribed bacterial homolog protein)	PLPBP PROSC	4.66	3	12.7	30,162			pyridoxal phosphate binding [GO:0030170]	cyto	0
ENSOARP00000001882.1	W5NUN8	Uncharacterized protein	AKR1A1	28.59	30	54.8	36,590	aldehyde catabolic process [GO:0046185]; cellular detoxification of aldehyde [GO:0110095]; daunorubicin metabolic process [GO:0044597]; D-glucuronate catabolic process [GO:0042840]; doxorubicin metabolic process [GO:0044598]; L-ascorbic acid biosynthetic process [GO:0019853]	apical plasma membrane [GO:0016324]; cytosol [GO:0005829]; synapse [GO:0045202]	alditol:NADP+ 1-oxidoreductase activity [GO:0004032]; glucuronolactone reductase activity [GO:0047941]; L-glucuronate reductase activity [GO:0047939]	cyto	0
ENSOARP00000002279.1	W5NVT3	Staphylococcal nuclease domain-containing protein (EC 3.1.31.1)	SND1	13.76	13	13.7	99,951	gene silencing by RNA [GO:0031047]; miRNA catabolic process [GO:0010587]; regulation of cell cycle process [GO:0010564]	cytosol [GO:0005829]; dense body [GO:0097433]; nucleus [GO:0005634]; RISC complex [GO:0016442]	endoribonuclease activity [GO:0004521]; RISC complex binding [GO:1905172]; RNA binding [GO:0003723]	cyto	0
ENSOARP00000002573.1	W5NWM6	Elongation factor G, mitochondrial (EF-Gmt) (Elongation factor G 1, mitochondrial) (mEF-G 1) (Elongation factor G1)	GFM1 EFG1	14.22	12	16.6	81,014	mitochondrial translational elongation [GO:0070125]	mitochondrion [GO:0005739]	GTPase activity [GO:0003924]; GTP binding [GO:0005525]; translation elongation factor activity [GO:0003746]	cyto	0
ENSOARP00000002788.1	W5NX91	Uncharacterized protein	RPS27A	9.28	18	39.18	19,255	translation [GO:0006412]	cytosolic small ribosomal subunit [GO:0022627]	structural constituent of ribosome [GO:0003735]	cyto	0
ENSOARP00000003018.1	W5NXX1	Uncharacterized protein	IPO5	20.72	16	14	130,617	cellular response to amino acid stimulus [GO:0071230]; NLS-bearing protein import into nucleus [GO:0006607]; positive regulation of protein import into nucleus [GO:0042307]; ribosomal protein import into nucleus [GO:0006610]	cytoplasm [GO:0005737]; nucleus [GO:0005634]	nuclear import signal receptor activity [GO:0061608]; Ran GTPase binding [GO:0008536]	cyto	0
ENSOARP00000003474.1	W5NZ76	Uncharacterized protein	TIMP2	5.74	5	16.6	23,898	negative regulation of metallopeptidase activity [GO:1905049]	extracellular region [GO:0005576]	metalloendopeptidase inhibitor activity [GO:0008191]; protease binding [GO:0002020]; zinc ion binding [GO:0008270]	cyto	0
ENSOARP00000003638.1	W5NZP0	Small nuclear ribonucleoprotein Sm D1 (snRNP core protein D1)	SNRPD1	2.57	3	9.774	14,702	spliceosomal snRNP assembly [GO:0000387]	cytosol [GO:0005829]; nucleus [GO:0005634]		cyto	0
ENSOARP00000004749.1	W5P2U9	Uncharacterized protein	LRRC59	10.42	15	32.1	37,350		endoplasmic reticulum [GO:0005783]; mitochondrial nucleoid [GO:0042645]		cyto	0
ENSOARP00000004858.1	W5P358	Uncharacterized protein	ACAT2	13.02	18	29.4	44,799		cytosol [GO:0005829]; nucleolus [GO:0005730]	acetyl-CoA C-acetyltransferase activity [GO:0003985]	cyto	0
ENSOARP00000005503.1	W5P500	Proteasome subunit beta (EC 3.4.25.1)	PSMB1	13.06	18	48.1	26,362	proteolysis involved in cellular protein catabolic process [GO:0051603]	cytoplasm [GO:0005737]; nucleus [GO:0005634]; proteasome core complex [GO:0005839]	threonine-type endopeptidase activity [GO:0004298]	cyto	0
ENSOARP00000006076.1	W5P6M2	Uncharacterized protein	PSMD5	5.3	11	14.3	56,188	proteasome regulatory particle assembly [GO:0070682]	proteasome regulatory particle, base subcomplex [GO:0008540]		cyto	0
ENSOARP00000007186.1	W5P9S7	Uncharacterized protein	LOC101107037	3.12	2	5	54,705			protein tyrosine phosphatase activity [GO:0004725]	cyto	0
ENSOARP00000007549.1	W5PAT8	Uncharacterized protein	MRPL37	13.29	11	24.8	47,724	translation [GO:0006412]	mitochondrion [GO:0005739]; ribosome [GO:0005840]	structural constituent of ribosome [GO:0003735]	cyto	0
ENSOARP00000007615.1	W5PB04	Uncharacterized protein	TGM3	91.46	155	71.5	76,679	peptide cross-linking [GO:0018149]		metal ion binding [GO:0046872]; protein-glutamine gamma-glutamyltransferase activity [GO:0003810]	cyto	0
ENSOARP00000008101.1	W5PCD9	Uncharacterized protein	EML4	14.24	9	10.4	110,301				cyto	0
ENSOARP00000008258.1	W5PCU6	Uncharacterized protein	ECHDC1	20.5	15	39.7	33,703		cytosol [GO:0005829]	carboxy-lyase activity [GO:0016831]	cyto	0
ENSOARP00000008431.1	W5PDB9	Uncharacterized protein	RPL34	2.93	2	14.1	14,677	translation [GO:0006412]	ribosome [GO:0005840]	structural constituent of ribosome [GO:0003735]	cyto	0
ENSOARP00000008476.1	W5PDG3	Glyceraldehyde-3-phosphate dehydrogenase (EC 1.2.1.12)	GAPDH	16.62	29	38	36,036	antimicrobial humoral immune response mediated by antimicrobial peptide [GO:0061844]; cellular response to interferon-gamma [GO:0071346]; defense response to fungus [GO:0050832]; glucose metabolic process [GO:0006006]; glycolytic process [GO:0006096]; killing by host of symbiont cells [GO:0051873]; negative regulation of translation [GO:0017148]; positive regulation by organism of apoptotic proce…	cytosol [GO:0005829]; GAIT complex [GO:0097452]; lipid droplet [GO:0005811]; nuclear membrane [GO:0031965]; plasma membrane [GO:0005886]; ribonucleoprotein complex [GO:1990904]	aspartic-type endopeptidase inhibitor activity [GO:0019828]; disordered domain specific binding [GO:0097718]; glyceraldehyde-3-phosphate dehydrogenase (NAD+) (phosphorylating) activity [GO:0004365]; identical protein binding [GO:0042802]; NAD binding [GO:0051287]; NADP binding [GO:0050661]	cyto	0
ENSOARP00000008971.1	W5PEV6	Uncharacterized protein	RPS19	6.55	6	13.4	17,390	antimicrobial humoral immune response mediated by antimicrobial peptide [GO:0061844]; defense response to Gram-negative bacterium [GO:0050829]; erythrocyte differentiation [GO:0030218]; killing of cells of other organism [GO:0031640]; maturation of SSU-rRNA from tricistronic rRNA transcript (SSU-rRNA, 5.8S rRNA, LSU-rRNA) [GO:0000462]; monocyte chemotaxis [GO:0002548]; negative regulation of resp…	cytosolic small ribosomal subunit [GO:0022627]; nucleolus [GO:0005730]; nucleoplasm [GO:0005654]; postsynaptic density [GO:0014069]	fibroblast growth factor binding [GO:0017134]; protein homodimerization activity [GO:0042803]; protein kinase binding [GO:0019901]; structural constituent of ribosome [GO:0003735]	cyto	0
ENSOARP00000009869.1	W5PHF2	Uncharacterized protein	ACADSB	23.39	29	42.4	47,501		mitochondrion [GO:0005739]	acyl-CoA dehydrogenase activity [GO:0003995]; flavin adenine dinucleotide binding [GO:0050660]	cyto	0
ENSOARP00000010741.1	W5PJX0	Uncharacterized protein	CCT6A	3.42	3	8.1	57,942	protein folding [GO:0006457]	cytoplasm [GO:0005737]	ATP binding [GO:0005524]; unfolded protein binding [GO:0051082]	cyto	0
ENSOARP00000010776.1	W5PK05	Uncharacterized protein	AKR1D1	20.93	36	60.4	37,464	androgen metabolic process [GO:0008209]; bile acid biosynthetic process [GO:0006699]; C21-steroid hormone metabolic process [GO:0008207]; cholesterol catabolic process [GO:0006707]; digestion [GO:0007586]	cytosol [GO:0005829]	oxidoreductase activity [GO:0016491]	cyto	0
ENSOARP00000011276.1	W5PLF3	Uncharacterized protein	DECR1	20.71	23	41.8	42,399	fatty acid beta-oxidation [GO:0006635]; positive regulation of cold-induced thermogenesis [GO:0120162]; protein homotetramerization [GO:0051289]	cytosol [GO:0005829]; mitochondrion [GO:0005739]; nucleoplasm [GO:0005654]	2,4-dienoyl-CoA reductase (NADPH) activity [GO:0008670]; NADPH binding [GO:0070402]	cyto	0
ENSOARP00000011891.1	W5PN65	Uncharacterized protein	PI4K2A	5.34	4	8.4	54,137			1-phosphatidylinositol 4-kinase activity [GO:0004430]	cyto	0
ENSOARP00000011911.1	W5PN85	Uncharacterized protein	ACAT1	40.33	72	56.7	45,450	acetyl-CoA biosynthetic process [GO:0006085]; acetyl-CoA catabolic process [GO:0046356]; coenzyme A biosynthetic process [GO:0015937]; isoleucine catabolic process [GO:0006550]; ketone body catabolic process [GO:0046952]; propionyl-CoA biosynthetic process [GO:1902860]	mitochondrion [GO:0005739]	acetyl-CoA C-acetyltransferase activity [GO:0003985]	cyto	0
ENSOARP00000012126.1	W5PNV0	Uncharacterized protein	LOC101109380	14.89	13	45	20,825	translation [GO:0006412]	ribosome [GO:0005840]	structural constituent of ribosome [GO:0003735]	cyto	0
ENSOARP00000012312.1	W5PPD6	Uncharacterized protein	FLOT1	20.3	12	29.4	47,611	axonogenesis [GO:0007409]; cellular response to exogenous dsRNA [GO:0071360]; dsRNA transport [GO:0033227]; extracellular matrix disassembly [GO:0022617]; plasma membrane raft assembly [GO:0044854]; positive regulation of cell adhesion molecule production [GO:0060355]; positive regulation of cell-cell adhesion mediated by cadherin [GO:2000049]; positive regulation of cell junction assembly [GO:19…	basolateral plasma membrane [GO:0016323]; cell-cell adherens junction [GO:0005913]; cell-cell contact zone [GO:0044291]; centriolar satellite [GO:0034451]; COP9 signalosome [GO:0008180]; cortical actin cytoskeleton [GO:0030864]; dopaminergic synapse [GO:0098691]; early endosome [GO:0005769]; external side of plasma membrane [GO:0009897]; flotillin complex [GO:0016600]; lamellipodium [GO:0030027];…	protease binding [GO:0002020]; protein heterodimerization activity [GO:0046982]	cyto	0
ENSOARP00000012423.1	W5PPP6	Uncharacterized protein	NDUFS7	11.19	17	31.9	20,803	mitochondrial respiratory chain complex I assembly [GO:0032981]	mitochondrial respiratory chain complex I [GO:0005747]	4 iron, 4 sulfur cluster binding [GO:0051539]; metal ion binding [GO:0046872]; NADH dehydrogenase (ubiquinone) activity [GO:0008137]; quinone binding [GO:0048038]	cyto	0
ENSOARP00000012476.1	W5PPU9	Uncharacterized protein		3.01	3	30.2	9,742	mRNA splicing, via spliceosome [GO:0000398]	small nucleolar ribonucleoprotein complex [GO:0005732]; spliceosomal complex [GO:0005681]	RNA binding [GO:0003723]	cyto	0
ENSOARP00000012750.1	W5PQM3	Ubiquinone biosynthesis O-methyltransferase, mitochondrial (3-demethylubiquinol 3-O-methyltransferase) (EC 2.1.1.64) (Polyprenyldihydroxybenzoate methyltransferase) (EC 2.1.1.114)	COQ3	2.54	5	12.4	41,533	glycerol metabolic process [GO:0006071]; ubiquinone biosynthetic process [GO:0006744]	extrinsic component of mitochondrial inner membrane [GO:0031314]	2-polyprenyl-6-methoxy-1,4-benzoquinone methyltransferase activity [GO:0008425]; 3,4-dihydroxy-5-polyprenylbenzoic acid O-methyltransferase activity [GO:1990886]; 3-demethylubiquinone-9 3-O-methyltransferase activity [GO:0008689]; hexaprenyldihydroxybenzoate methyltransferase activity [GO:0004395]	cyto	0
ENSOARP00000013698.1	W5PTB7	Ubiquitin-like modifier-activating enzyme ATG7 (Autophagy-related protein 7)	ATG7	4	2	3.8	81,080	autophagy of mitochondrion [GO:0000422]; cellular response to hyperoxia [GO:0071455]; cellular response to starvation [GO:0009267]; defense response to virus [GO:0051607]; macroautophagy [GO:0016236]; positive regulation by symbiont of host autophagy [GO:0075044]; positive regulation of apoptotic process [GO:0043065]; positive regulation of protein catabolic process [GO:0045732]; positive regulat…	cytoplasm [GO:0005737]	protein homodimerization activity [GO:0042803]; transcription factor binding [GO:0008134]; ubiquitin-like modifier activating enzyme activity [GO:0008641]	cyto	0
ENSOARP00000013878.1	W5PTU7	Carbonic anhydrase 2	CA2	4.05	3	7.224	29,407	angiotensin-activated signaling pathway [GO:0038166]; regulation of anion transport [GO:0044070]	apical part of cell [GO:0045177]; cytoplasm [GO:0005737]; plasma membrane [GO:0005886]	arylesterase activity [GO:0004064]; carbonate dehydratase activity [GO:0004089]; zinc ion binding [GO:0008270]	cyto	0
ENSOARP00000014076.1	W5PUE5	Trifunctional purine biosynthetic protein adenosine-3 [Includes: Phosphoribosylamine--glycine ligase (EC 6.3.4.13) (Glycinamide ribonucleotide synthetase) (GARS) (Phosphoribosylglycinamide synthetase); Phosphoribosylformylglycinamidine cyclo-ligase (EC 6.3.3.1) (AIR synthase) (AIRS) (Phosphoribosyl-aminoimidazole synthetase); Phosphoribosylglycinamide formyltransferase (EC 2.1.2.2) (5'-phosphorib…	GART	2.01	2	2.5	107,858	'de novo' IMP biosynthetic process [GO:0006189]; purine nucleobase biosynthetic process [GO:0009113]		ATP binding [GO:0005524]; metal ion binding [GO:0046872]; phosphoribosylamine-glycine ligase activity [GO:0004637]; phosphoribosylformylglycinamidine cyclo-ligase activity [GO:0004641]; phosphoribosylglycinamide formyltransferase activity [GO:0004644]	cyto	0
ENSOARP00000015780.1	W5PZ94	Uncharacterized protein	ACO1	1.72	10	11	99,715	cellular iron ion homeostasis [GO:0006879]; citrate metabolic process [GO:0006101]; response to iron(II) ion [GO:0010040]	cytosol [GO:0005829]; endoplasmic reticulum [GO:0005783]; Golgi apparatus [GO:0005794]; mitochondrion [GO:0005739]	3 iron, 4 sulfur cluster binding [GO:0051538]; 4 iron, 4 sulfur cluster binding [GO:0051539]; aconitate hydratase activity [GO:0003994]; iron-responsive element binding [GO:0030350]	cyto	0
ENSOARP00000015860.1	W5PZH4	Uncharacterized protein	IDI1	10	5	14.4	38,928	isoprenoid biosynthetic process [GO:0008299]	peroxisome [GO:0005777]	hydrolase activity [GO:0016787]; isopentenyl-diphosphate delta-isomerase activity [GO:0004452]	cyto	0
ENSOARP00000016513.1	W5Q1D1	Uncharacterized protein	OXNAD1	22.73	26	48.7	34,647			oxidoreductase activity [GO:0016491]	cyto	0
ENSOARP00000016537.1	W5Q1F6	Uncharacterized protein	AIFM1	12.73	11	50.8	66,867	activation of cysteine-type endopeptidase activity involved in apoptotic process [GO:0006919]; intrinsic apoptotic signaling pathway in response to endoplasmic reticulum stress [GO:0070059]; neuron apoptotic process [GO:0051402]; regulation of apoptotic DNA fragmentation [GO:1902510]	cytosol [GO:0005829]; mitochondrial intermembrane space [GO:0005758]; nucleus [GO:0005634]	DNA binding [GO:0003677]; FAD binding [GO:0071949]; NAD(P)H oxidase activity [GO:0016174]; protein dimerization activity [GO:0046983]	cyto	0
ENSOARP00000017418.1	W5Q3X9	Uncharacterized protein	LOC100526782	12.55	24	16.67	46,291		intermediate filament [GO:0005882]	structural molecule activity [GO:0005198]	cyto	0
ENSOARP00000017830.1	W5Q540	Uncharacterized protein	HAGH	8.62	7	28.9	33,954	glutathione biosynthetic process [GO:0006750]; methylglyoxal catabolic process to D-lactate via S-lactoyl-glutathione [GO:0019243]		hydroxyacylglutathione hydrolase activity [GO:0004416]	cyto	0
ENSOARP00000017901.1	W5Q5B1	Uncharacterized protein	AP1M2	5.12	7	12.9	52,973	intracellular protein transport [GO:0006886]; vesicle-mediated transport [GO:0016192]	clathrin adaptor complex [GO:0030131]; intracellular membrane-bounded organelle [GO:0043231]		cyto	0
ENSOARP00000018087.1	W5Q5U7	ATP synthase subunit	LOC101118348	2.21	5	18.4	11,385	ATP synthesis coupled proton transport [GO:0015986]	mitochondrial proton-transporting ATP synthase complex, coupling factor F(o) [GO:0000276]	proton transmembrane transporter activity [GO:0015078]	cyto	0
ENSOARP00000018300.1	W5Q6G0	Uncharacterized protein	LOC101111440	4.22	49	23.7	57,991		keratin filament [GO:0045095]	structural molecule activity [GO:0005198]	cyto	0
ENSOARP00000018340.1	J9UXY3	HSP10	HSP10 LOC101114533 LOC101122667	30.41	32	87.3	10,932	protein folding [GO:0006457]		ATP binding [GO:0005524]	cyto	0
ENSOARP00000018536.1	W5Q744	Uncharacterized protein	KRT17	152.24	344	72	50,403	hair follicle morphogenesis [GO:0031069]; intermediate filament organization [GO:0045109]; keratinization [GO:0031424]; positive regulation of cell growth [GO:0030307]; positive regulation of hair follicle development [GO:0051798]; positive regulation of translation [GO:0045727]; signal transduction [GO:0007165]	cell periphery [GO:0071944]; cytoplasm [GO:0005737]; intermediate filament [GO:0005882]	MHC class II protein binding [GO:0042289]; MHC class II receptor activity [GO:0032395]; structural molecule activity [GO:0005198]	cyto	0
ENSOARP00000019404.1	W5Q9L2	NADH-cytochrome b5 reductase (EC 1.6.2.2)	CYB5R1	3.08	5	15.1	34,115			cytochrome-b5 reductase activity, acting on NAD(P)H [GO:0004128]	cyto	0
ENSOARP00000019414.1	W5Q9M2	Uncharacterized protein	RAB11A	2.06	14	33.7	28,773	amyloid-beta clearance by transcytosis [GO:0150093]; astral microtubule organization [GO:0030953]; establishment of protein localization to membrane [GO:0090150]; establishment of protein localization to organelle [GO:0072594]; exosomal secretion [GO:1990182]; melanosome transport [GO:0032402]; mitotic metaphase plate congression [GO:0007080]; mitotic spindle assembly [GO:0090307]; multivesicular…	axon [GO:0030424]; centrosome [GO:0005813]; cleavage furrow [GO:0032154]; extracellular exosome [GO:0070062]; glutamatergic synapse [GO:0098978]; kinetochore microtubule [GO:0005828]; multivesicular body [GO:0005771]; perinuclear region of cytoplasm [GO:0048471]; phagocytic vesicle [GO:0045335]; postsynaptic recycling endosome [GO:0098837]; protein-containing complex [GO:0032991]; spindle pole [G…	GTPase activity [GO:0003924]; GTP binding [GO:0005525]; microtubule binding [GO:0008017]; myosin V binding [GO:0031489]	cyto	0
ENSOARP00000020253.1	W5QC06	Uncharacterized protein	NDUFA6	4.63	8	32.9	16,273				cyto	0
ENSOARP00000020820.1	W5QDM2	Proteasome subunit beta (EC 3.4.25.1)	PSMB5	24.35	23	62	28,709	proteasome-mediated ubiquitin-dependent protein catabolic process [GO:0043161]; response to oxidative stress [GO:0006979]	centrosome [GO:0005813]; cytoplasm [GO:0005737]; nucleoplasm [GO:0005654]; proteasome core complex [GO:0005839]	threonine-type endopeptidase activity [GO:0004298]	cyto	0
ENSOARP00000021118.1	W5QEH0	Uncharacterized protein	TWF1	5.35	3	9.6	43,773	barbed-end actin filament capping [GO:0051016]; positive regulation of cardiac muscle hypertrophy [GO:0010613]; regulation of actin phosphorylation [GO:0043538]; sequestering of actin monomers [GO:0042989]	actin cytoskeleton [GO:0015629]; cell-cell junction [GO:0005911]; cytosol [GO:0005829]; filopodium [GO:0030175]; myofibril [GO:0030016]; perinuclear region of cytoplasm [GO:0048471]; ruffle membrane [GO:0032587]	actin monomer binding [GO:0003785]; ATP binding [GO:0005524]; phosphatidylinositol-4,5-bisphosphate binding [GO:0005546]; protein-containing complex binding [GO:0044877]; protein tyrosine kinase activity [GO:0004713]	cyto	0
ENSOARP00000021250.1	W5PNX7	Uncharacterized protein	LOC101114379 LOC101122926	12.62	13	65.5	13,270	respiratory electron transport chain [GO:0022904]	mitochondrial respiratory chain complex I [GO:0005747]		cyto	0
ENSOARP00000021437.1	W5QFD9	Uncharacterized protein		2.04	21	51.9	34,956	glutathione metabolic process [GO:0006749]		flavin adenine dinucleotide binding [GO:0050660]; glutathione-disulfide reductase activity [GO:0004362]; NADP binding [GO:0050661]	cyto	0
ENSOARP00000021753.1	W5QGA4	Uncharacterized protein	RPL35A	4.94	4	31.3	12,767	translation [GO:0006412]	ribosome [GO:0005840]	structural constituent of ribosome [GO:0003735]	cyto	0
ENSOARP00000021907.1	W5QGQ8	Succinate--CoA ligase [ADP/GDP-forming] subunit alpha, mitochondrial (EC 6.2.1.4) (EC 6.2.1.5) (Succinyl-CoA synthetase subunit alpha) (SCS-alpha)	SUCLG1	15.57	19	38.3	36,794	tricarboxylic acid cycle [GO:0006099]	cytosol [GO:0005829]; mitochondrion [GO:0005739]; plasma membrane [GO:0005886]	cofactor binding [GO:0048037]; nucleotide binding [GO:0000166]; succinate-CoA ligase (ADP-forming) activity [GO:0004775]; succinate-CoA ligase (GDP-forming) activity [GO:0004776]	cyto	0
ENSOARP00000021976.1	W5QGX7	Uncharacterized protein	EHD4	1.34	3	6.7	61,098	endocytic recycling [GO:0032456]; protein homooligomerization [GO:0051260]	endoplasmic reticulum [GO:0005783]; perinuclear region of cytoplasm [GO:0048471]; recycling endosome membrane [GO:0055038]	calcium ion binding [GO:0005509]; GTP binding [GO:0005525]	cyto	0
ENSOARP00000022056.1	W5QH56	Alpha-2-HS-glycoprotein	AHSG	25.81	32	41.6	45,431	negative regulation of bone mineralization [GO:0030502]; ossification [GO:0001503]	extracellular space [GO:0005615]; Golgi apparatus [GO:0005794]	cysteine-type endopeptidase inhibitor activity [GO:0004869]	cyto	0
ENSOARP00000022104.1	W5QHA4	Uncharacterized protein	EHHADH	7.79	14	17.1	79,780	fatty acid beta-oxidation [GO:0006635]; internal protein amino acid acetylation [GO:0006475]	peroxisome [GO:0005777]	3-hydroxyacyl-CoA dehydrogenase activity [GO:0003857]; enzyme binding [GO:0019899]; signaling receptor binding [GO:0005102]	cyto	0
ENSOARP00000022134.1	W5QHD4	Uncharacterized protein	EIF4G1	4.13	2	1.187	175,803		cytoplasm [GO:0005737]	eukaryotic initiation factor 4E binding [GO:0008190]; mRNA binding [GO:0003729]; translation initiation factor activity [GO:0003743]	cyto	0
ENSOARP00000022177.1	W5QHH7	Uncharacterized protein	DMAC2L	4.19	4	19	23,275				cyto	0
ENSOARP00000022387.1	W5QI36	Uncharacterized protein	HEBP1	1.67	2	14.7	21,186				cyto	0
ENSOARP00000022729.1	W5QJ27	Uncharacterized protein	SYNE2	25.98	20	2.9	793,681	centrosome localization [GO:0051642]; cytoskeletal anchoring at nuclear membrane [GO:0090286]; nuclear migration along microfilament [GO:0031022]; nucleokinesis involved in cell motility in cerebral cortex radial glia guided migration [GO:0021817]; positive regulation of cell migration [GO:0030335]; regulation of cilium assembly [GO:1902017]	aggresome [GO:0016235]; filopodium membrane [GO:0031527]; focal adhesion [GO:0005925]; integral component of membrane [GO:0016021]; intermediate filament cytoskeleton [GO:0045111]; lamellipodium membrane [GO:0031258]; meiotic nuclear membrane microtubule tethering complex [GO:0034993]; mitochondrion [GO:0005739]; nuclear lumen [GO:0031981]; nuclear membrane [GO:0031965]; sarcoplasmic reticulum [G…	actin filament binding [GO:0051015]	cyto	0
ENSOARP00000002985.1	W5NXT8	Cytochrome c oxidase subunit 5A	COX5A	76.87	122	88.4	13,728		mitochondrial respiratory chain complex IV [GO:0005751]	cytochrome-c oxidase activity [GO:0004129]	cyto	0
ENSOARP00000007603.1	W5PAZ2	Uncharacterized protein	GSPT1	3.62	7	9.5	68,852	protein methylation [GO:0006479]		GTPase activity [GO:0003924]; GTP binding [GO:0005525]; translation release factor activity [GO:0003747]	cyto	0
ENSOARP00000006855.1	W5P8U8	Uncharacterized protein	DSG2	28.24	20	21	122,667	bundle of His cell-Purkinje myocyte adhesion involved in cell communication [GO:0086073]; desmosome organization [GO:0002934]; homophilic cell adhesion via plasma membrane adhesion molecules [GO:0007156]; Purkinje myocyte development [GO:0003165]; regulation of heart rate by cardiac conduction [GO:0086091]; regulation of ventricular cardiac muscle cell action potential [GO:0098911]	desmosome [GO:0030057]; integral component of membrane [GO:0016021]; intercalated disc [GO:0014704]; intracellular membrane-bounded organelle [GO:0043231]; plasma membrane [GO:0005886]	calcium ion binding [GO:0005509]; cell adhesion molecule binding [GO:0050839]	cyto	1
ENSOARP00000010982.1	W5PKK9	Uncharacterized protein		2.09	13	36.1	9,361		integral component of membrane [GO:0016021]; mitochondrial respirasome [GO:0005746]	cytochrome-c oxidase activity [GO:0004129]	cyto	1
ENSOARP00000014197.1	W5PUR5	Succinate dehydrogenase [ubiquinone] cytochrome b small subunit	LOC780772	4.31	7	47.8	7,503	tricarboxylic acid cycle [GO:0006099]	integral component of membrane [GO:0016021]; mitochondrial inner membrane [GO:0005743]	metal ion binding [GO:0046872]	cyto	1
ENSOARP00000019046.1	W5Q8K4	Uncharacterized protein	SLC3A2	31.54	25	38.1	63,338	amino acid transport [GO:0006865]; carbohydrate metabolic process [GO:0005975]	cytosol [GO:0005829]; integral component of membrane [GO:0016021]; nucleus [GO:0005634]; plasma membrane [GO:0005886]; synapse [GO:0045202]	catalytic activity [GO:0003824]	cyto	1
ENSOARP00000021687.1	W5QG39	Uncharacterized protein		2.88	6	34.5	7,067		integral component of membrane [GO:0016021]; mitochondrion [GO:0005739]	NADH dehydrogenase activity [GO:0003954]	cyto	1
ENSOARP00000016883.1	W5Q2E5	Uncharacterized protein	PTPRC	17.87	15	12.6	139,326	activation of MAPK activity [GO:0000187]; B cell differentiation [GO:0030183]; B cell proliferation [GO:0042100]; B cell receptor signaling pathway [GO:0050853]; bone marrow development [GO:0048539]; calcium-mediated signaling using intracellular calcium source [GO:0035584]; cell cycle phase transition [GO:0044770]; cellular response to extracellular stimulus [GO:0031668]; defense response to vir…	bleb [GO:0032059]; external side of plasma membrane [GO:0009897]; focal adhesion [GO:0005925]; integral component of membrane [GO:0016021]; membrane raft [GO:0045121]	ankyrin binding [GO:0030506]; heparan sulfate proteoglycan binding [GO:0043395]; heparin binding [GO:0008201]; protein kinase binding [GO:0019901]; protein tyrosine phosphatase activity [GO:0004725]; signaling receptor binding [GO:0005102]; spectrin binding [GO:0030507]	cyto	2
ENSOARP00000004609.1	PO9670			7.02	19	31.58					cyto	0
ENSOARP00000006586.1	W5PD15			3.76	3	5.844					cyto	0
ENSOARP00000008327.1	W5PD15	Elongation factor 1-alpha	EF1	3.76	3	5.844					cyto	0
ENSOARP00000000132.1	W5NPP2	Uncharacterized protein	CPM	16.12	14	28.2	50,481			metallocarboxypeptidase activity [GO:0004181]; zinc ion binding [GO:0008270]	cyto	0
ENSOARP00000000692.1	W5NRA2	Protein S100 (S100 calcium-binding protein)	S100A2	14.87	32	85.7	11,022	endothelial cell migration [GO:0043542]		calcium ion binding [GO:0005509]; identical protein binding [GO:0042802]; transition metal ion binding [GO:0046914]	cyto	0
ENSOARP00000002125.1	W5NVC9	Uncharacterized protein	RAC1	7.06	10	39.4	20,249	actin cytoskeleton organization [GO:0030036]; cell motility [GO:0048870]; hepatocyte growth factor receptor signaling pathway [GO:0048012]; lamellipodium assembly [GO:0030032]; localization within membrane [GO:0051668]; negative regulation of interleukin-23 production [GO:0032707]; positive regulation of focal adhesion assembly [GO:0051894]; positive regulation of lamellipodium assembly [GO:00105…	actin filament [GO:0005884]; cytoplasmic ribonucleoprotein granule [GO:0036464]; dendritic spine [GO:0043197]; glutamatergic synapse [GO:0098978]; lamellipodium [GO:0030027]; recycling endosome membrane [GO:0055038]; ruffle membrane [GO:0032587]; trans-Golgi network [GO:0005802]	GTPase activity [GO:0003924]; GTP binding [GO:0005525]; protein-containing complex binding [GO:0044877]; protein kinase binding [GO:0019901]; thioesterase binding [GO:0031996]	cyto	0
ENSOARP00000002329.1	W5NVY3	Clathrin light chain	CLTB	4.34	4	12.7	25,098	intracellular protein transport [GO:0006886]; vesicle-mediated transport [GO:0016192]	ciliary membrane [GO:0060170]; clathrin coat of coated pit [GO:0030132]; clathrin coat of trans-Golgi network vesicle [GO:0030130]; cytosol [GO:0005829]; trans-Golgi network [GO:0005802]	structural molecule activity [GO:0005198]	cyto	0
ENSOARP00000004179.1	W5P180	Metaxin 1	MTX1	10.04	13	25.3	32,186		SAM complex [GO:0001401]		cyto	0
ENSOARP00000004180.1	W5P181	Uncharacterized protein	NUDC	11.75	9	20.8	38,219		cytosol [GO:0005829]		cyto	0
ENSOARP00000005533.1	W5P530	Uncharacterized protein	LOC101104705	12.23	9	26.9	46,396	negative regulation of apoptotic process [GO:0043066]	extracellular space [GO:0005615]	serine-type endopeptidase inhibitor activity [GO:0004867]	cyto	0
ENSOARP00000006457.1	W5P7Q3	Uncharacterized protein	PHB	40.24	58	79	29,804		membrane [GO:0016020]		cyto	0
ENSOARP00000007611.1	W5PB00	Tubulin beta chain	LOC101102968	1.72	3	4.091	49,495	microtubule-based process [GO:0007017]	microtubule [GO:0005874]	GTPase activity [GO:0003924]; GTP binding [GO:0005525]; structural constituent of cytoskeleton [GO:0005200]	cyto	0
ENSOARP00000008440.1	W5PDC8	Uncharacterized protein	LCP1	13.8	13	18.1	71,666	actin filament bundle assembly [GO:0051017]; cell migration [GO:0016477]; extracellular matrix disassembly [GO:0022617]; positive regulation of podosome assembly [GO:0071803]; protein kinase A signaling [GO:0010737]; regulation of intracellular protein transport [GO:0033157]; T cell activation involved in immune response [GO:0002286]	actin filament [GO:0005884]; cytosol [GO:0005829]; filopodium [GO:0030175]; focal adhesion [GO:0005925]; perinuclear region of cytoplasm [GO:0048471]; phagocytic cup [GO:0001891]; podosome [GO:0002102]; ruffle [GO:0001726]; stress fiber [GO:0001725]	actin filament binding [GO:0051015]; calcium ion binding [GO:0005509]; GTPase binding [GO:0051020]; identical protein binding [GO:0042802]; integrin binding [GO:0005178]	cyto	0
ENSOARP00000008896.1	W5PEN2	Uncharacterized protein	TPD52	2	2	6.7	24,386				cyto	0
ENSOARP00000009215.1	W5PFK0	Growth arrest specific 6	GAS6	15.35	11	23.4	65,100	apoptotic cell clearance [GO:0043277]; B cell chemotaxis [GO:0035754]; blood coagulation [GO:0007596]; cell-substrate adhesion [GO:0031589]; cellular response to drug [GO:0035690]; cellular response to growth factor stimulus [GO:0071363]; cellular response to interferon-alpha [GO:0035457]; cellular response to starvation [GO:0009267]; cellular response to vitamin K [GO:0071307]; dendritic cell di…	cytoplasm [GO:0005737]; extracellular space [GO:0005615]	calcium ion binding [GO:0005509]; cysteine-type endopeptidase inhibitor activity involved in apoptotic process [GO:0043027]; phosphatidylserine binding [GO:0001786]; protein binding, bridging [GO:0030674]; protein tyrosine kinase activator activity [GO:0030296]; receptor ligand activity [GO:0048018]; receptor tyrosine kinase binding [GO:0030971]; voltage-gated calcium channel activity [GO:0005245]	cyto	0
ENSOARP00000009967.1	W5PHQ0	Uncharacterized protein	MPO	2.49	2	2.8	84,386	defense response to fungus [GO:0050832]; hydrogen peroxide catabolic process [GO:0042744]; hypochlorous acid biosynthetic process [GO:0002149]; low-density lipoprotein particle remodeling [GO:0034374]; negative regulation of growth of symbiont in host [GO:0044130]; removal of superoxide radicals [GO:0019430]; respiratory burst involved in defense response [GO:0002679]; response to yeast [GO:00018…	azurophil granule [GO:0042582]; extracellular space [GO:0005615]; nucleus [GO:0005634]	heme binding [GO:0020037]; heparin binding [GO:0008201]; peroxidase activity [GO:0004601]	cyto	0
ENSOARP00000010754.1	W5PJY3	Uncharacterized protein	RPL23	4.96	6	31.4	14,865	translation [GO:0006412]	ribosome [GO:0005840]	structural constituent of ribosome [GO:0003735]	cyto	0
ENSOARP00000012171.1	W5PNZ5	Peptidylprolyl isomerase (EC 5.2.1.8)	FKBP4	9.27	14	25.4	54,879	chaperone-mediated protein folding [GO:0061077]	cytosol [GO:0005829]; nucleoplasm [GO:0005654]	FK506 binding [GO:0005528]; heat shock protein binding [GO:0031072]; peptidyl-prolyl cis-trans isomerase activity [GO:0003755]	cyto	0
ENSOARP00000012526.1	W5PPZ9	Uncharacterized protein		6	4	25.6	20,272	animal organ morphogenesis [GO:0009887]; creatine biosynthetic process [GO:0006601]; regulation of multicellular organism growth [GO:0040014]; spermatogenesis [GO:0007283]			cyto	0
ENSOARP00000013335.1	W5PSA6	Uncharacterized protein	RMDN1	4.08	3	13.5	31,508				cyto	0
ENSOARP00000013829.1	W5PTP8	Uncharacterized protein	HK2	2.01	8	7.2	102,906	apoptotic mitochondrial changes [GO:0008637]; cellular glucose homeostasis [GO:0001678]; cellular response to leukemia inhibitory factor [GO:1990830]; establishment of protein localization to mitochondrion [GO:0072655]; glucose metabolic process [GO:0006006]; glycolytic process [GO:0006096]; maintenance of protein location in mitochondrion [GO:0072656]; negative regulation of mitochondrial membra…	mitochondrial outer membrane [GO:0005741]	ATP binding [GO:0005524]; glucose binding [GO:0005536]; hexokinase activity [GO:0004396]	cyto	0
ENSOARP00000014375.1	W5PV92	Uncharacterized protein	EIF5B	9.63	9	6.1	138,256	regulation of translational initiation [GO:0006446]	cytoplasm [GO:0005737]	GTPase activity [GO:0003924]; GTP binding [GO:0005525]; translation initiation factor activity [GO:0003743]	cyto	0
ENSOARP00000016094.1	W5Q058	Uncharacterized protein	ARL1	5.41	4	22.7	20,428	activation of phospholipase D activity [GO:0031584]; protein localization to Golgi apparatus [GO:0034067]; retrograde transport, endosome to Golgi [GO:0042147]; toxin metabolic process [GO:0009404]	cytosol [GO:0005829]; trans-Golgi network [GO:0005802]	enzyme activator activity [GO:0008047]; GTPase activity [GO:0003924]; GTP binding [GO:0005525]; protein domain specific binding [GO:0019904]	cyto	0
ENSOARP00000016209.1	W5Q0H3	Uncharacterized protein	CAPN2	12.19	18	23.4	69,190	blastocyst development [GO:0001824]; cellular response to amino acid stimulus [GO:0071230]; myoblast fusion [GO:0007520]; proteolysis involved in cellular protein catabolic process [GO:0051603]; regulation of cytoskeleton organization [GO:0051493]	chromatin [GO:0000785]; cytosol [GO:0005829]; Golgi apparatus [GO:0005794]; lysosome [GO:0005764]; membrane raft [GO:0045121]; nucleus [GO:0005634]; perinuclear endoplasmic reticulum [GO:0097038]; plasma membrane [GO:0005886]; pseudopodium [GO:0031143]	calcium-dependent cysteine-type endopeptidase activity [GO:0004198]; calcium ion binding [GO:0005509]	cyto	0
ENSOARP00000019000.1	W5Q8F8	Uncharacterized protein	CPOX	29.26	23	50	44,608	heme biosynthetic process [GO:0006783]	cytosol [GO:0005829]; membrane [GO:0016020]; mitochondrion [GO:0005739]	coproporphyrinogen oxidase activity [GO:0004109]; protein homodimerization activity [GO:0042803]; structural constituent of eye lens [GO:0005212]	cyto	0
ENSOARP00000020728.1	W5QDD0	Uncharacterized protein	LOC101108092	13.33	17	49.3	26,787			glutathione transferase activity [GO:0004364]	cyto	0
ENSOARP00000022034.1	W5QH34	Uncharacterized protein	ADIPOQ	6.03	5	19.8	30,604	brown fat cell differentiation [GO:0050873]; cellular response to drug [GO:0035690]; cellular response to insulin stimulus [GO:0032869]; detection of oxidative stress [GO:0070994]; fatty acid beta-oxidation [GO:0006635]; glucose homeostasis [GO:0042593]; glucose metabolic process [GO:0006006]; low-density lipoprotein particle clearance [GO:0034383]; negative regulation of blood pressure [GO:00457…	cell surface [GO:0009986]; collagen trimer [GO:0005581]; endoplasmic reticulum [GO:0005783]; extracellular space [GO:0005615]	hormone activity [GO:0005179]; protein homodimerization activity [GO:0042803]; sialic acid binding [GO:0033691]	cyto	0
ENSOARP00000022606.1	W5QIQ4	Uncharacterized protein	LOC101113241 LOC101102605	9.99	15	24.9	34,048			nucleic acid binding [GO:0003676]	cyto	0
ENSOARP00000013287.1	W5PS58	Uncharacterized protein	SRPRA	2.03	2	3.3	70,237	SRP-dependent cotranslational protein targeting to membrane [GO:0006614]	signal recognition particle receptor complex [GO:0005785]	GTPase activity [GO:0003924]; GTP binding [GO:0005525]; signal recognition particle binding [GO:0005047]	cyto	0
ENSOARP00000005018.1	W5P3L6	Uncharacterized protein	XYLT2	2.5	2	2.9	96,779	chondroitin sulfate proteoglycan biosynthetic process [GO:0050650]; heparan sulfate proteoglycan biosynthetic process [GO:0015012]; heparin biosynthetic process [GO:0030210]	extracellular space [GO:0005615]; membrane [GO:0016020]	acetylglucosaminyltransferase activity [GO:0008375]; magnesium ion binding [GO:0000287]; manganese ion binding [GO:0030145]; protein xylosyltransferase activity [GO:0030158]	cyto	1
ENSOARP00000009687.1	W5PGX0	Dolichyl-diphosphooligosaccharide--protein glycosyltransferase 48 kDa subunit (Oligosaccharyl transferase 48 kDa subunit)	DDOST	46.31	61	61.8	51,416	protein N-linked glycosylation via asparagine [GO:0018279]; response to cytokine [GO:0034097]; T cell activation [GO:0042110]	endoplasmic reticulum membrane [GO:0005789]; integral component of membrane [GO:0016021]; protein-containing complex [GO:0032991]	dolichyl-diphosphooligosaccharide-protein glycotransferase activity [GO:0004579]	cyto	1
ENSOARP00000010756.1	W5PJY5	Integrin beta	ITGB8	2.83	2	3.6	83,114	cartilage development [GO:0051216]; cell-matrix adhesion [GO:0007160]; ganglioside metabolic process [GO:0001573]; integrin-mediated signaling pathway [GO:0007229]; negative regulation of gene expression [GO:0010629]; positive regulation of angiogenesis [GO:0045766]; positive regulation of gene expression [GO:0010628]; regulation of transforming growth factor beta activation [GO:1901388]; vasculo…	cell surface [GO:0009986]; integrin alphav-beta8 complex [GO:0034686]	extracellular matrix protein binding [GO:1990430]; signaling receptor activity [GO:0038023]	cyto	1
ENSOARP00000017014.1	W5Q2S6	Uncharacterized protein	CXADR	15.65	13	28	40,117		integral component of membrane [GO:0016021]		cyto	1
ENSOARP00000020430.1	W5QCI3	NADH-cytochrome b5 reductase (EC 1.6.2.2)	CYB5R3	59.08	63	71.4	34,115		endoplasmic reticulum [GO:0005783]; lipid droplet [GO:0005811]	cytochrome-b5 reductase activity, acting on NAD(P)H [GO:0004128]	cyto	1
ENSOARP00000005602.1	W5P599	Uncharacterized protein	EPCAM	15.75	23	34.6	35,352	negative regulation of cell-cell adhesion mediated by cadherin [GO:2000048]; positive regulation of stem cell proliferation [GO:2000648]; positive regulation of transcription by RNA polymerase II [GO:0045944]; signal transduction involved in regulation of gene expression [GO:0023019]; stem cell differentiation [GO:0048863]; ureteric bud development [GO:0001657]	apical plasma membrane [GO:0016324]; basolateral plasma membrane [GO:0016323]; bicellular tight junction [GO:0005923]; cell surface [GO:0009986]; integral component of membrane [GO:0016021]; lateral plasma membrane [GO:0016328]	protein-containing complex binding [GO:0044877]	cyto	1
ENSOARP00000000095.1	W5NPK5	Uncharacterized protein	LOC443475	2.67	9	18.7	73,677	complement activation [GO:0006956]	extracellular space [GO:0005615]		cyto	0
ENSOARP00000000109.1	W5NPL9	Elongation factor 1-delta	EEF1D	9	12	27.1	31,064		eukaryotic translation elongation factor 1 complex [GO:0005853]	translation elongation factor activity [GO:0003746]	cyto	0
ENSOARP00000000124.1	W5NPN4	Uncharacterized protein	HSPA8	81.23	118	70.5	71,432	ATP metabolic process [GO:0046034]; chaperone cofactor-dependent protein refolding [GO:0051085]; clathrin coat disassembly [GO:0072318]; late endosomal microautophagy [GO:0061738]; negative regulation of supramolecular fiber organization [GO:1902904]; negative regulation of transcription, DNA-templated [GO:0045892]; positive regulation by host of viral genome replication [GO:0044829]; positive re…	chaperone complex [GO:0101031]; cytosol [GO:0005829]; extracellular exosome [GO:0070062]; glutamatergic synapse [GO:0098978]; glycinergic synapse [GO:0098690]; late endosome [GO:0005770]; nucleus [GO:0005634]; perinuclear region of cytoplasm [GO:0048471]; photoreceptor ribbon synapse [GO:0098684]; postsynaptic specialization membrane [GO:0099634]; presynapse [GO:0098793]; Prp19 complex [GO:000097…	ATPase activity, coupled [GO:0042623]; ATP binding [GO:0005524]; C3HC4-type RING finger domain binding [GO:0055131]; chaperone binding [GO:0051087]; G protein-coupled receptor binding [GO:0001664]; heat shock protein binding [GO:0031072]; phosphatidylserine binding [GO:0001786]; protein binding, bridging [GO:0030674]; ubiquitin protein ligase binding [GO:0031625]; unfolded protein binding [GO:005…	cyto	0
ENSOARP00000000175.1	W5NPT5	Uncharacterized protein	API5	3.37	2	2.9	59,108	negative regulation of fibroblast apoptotic process [GO:2000270]	nuclear speck [GO:0016607]; spliceosomal complex [GO:0005681]	fibroblast growth factor binding [GO:0017134]	cyto	0
ENSOARP00000000192.1	W5NPV2	Small nuclear ribonucleoprotein G (snRNP-G)		2.03	2	9.211	8,462	spliceosomal snRNP assembly [GO:0000387]	cytosol [GO:0005829]; spliceosomal complex [GO:0005681]	RNA binding [GO:0003723]	cyto	0		0	0
ENSOARP00000000254.1	W5NQ14	Eukaryotic translation initiation factor 3 subunit I (eIF3i) (Eukaryotic translation initiation factor 3 subunit 2) (eIF-3-beta) (eIF3 p36)	EIF3I EIF3S2	15.69	14	42.1	36,470	formation of cytoplasmic translation initiation complex [GO:0001732]	eukaryotic 43S preinitiation complex [GO:0016282]; eukaryotic 48S preinitiation complex [GO:0033290]; eukaryotic translation initiation factor 3 complex, eIF3m [GO:0071541]	translation initiation factor activity [GO:0003743]	cyto	0
ENSOARP00000000262.1	W5NQ22	Uncharacterized protein		12.12	17	39.06	26,513			protein domain specific binding [GO:0019904]	cyto	0
ENSOARP00000000300.1	W5NQ60	Uncharacterized protein	POLR2C	4.11	2	10.5	31,429	transcription by RNA polymerase II [GO:0006366]	cytosol [GO:0005829]; microtubule cytoskeleton [GO:0015630]; RNA polymerase II, core complex [GO:0005665]	DNA binding [GO:0003677]; DNA-directed 5'-3' RNA polymerase activity [GO:0003899]; protein dimerization activity [GO:0046983]	cyto	0
ENSOARP00000000319.1	W5NQ79	Uncharacterized protein	IVL	6.1	3	8.6	56,541	keratinocyte differentiation [GO:0030216]	cornified envelope [GO:0001533]		cyto	0
ENSOARP00000000340.1	W5NQA0	Uncharacterized protein	GCC2	3.98	3	2.2	191,297	Golgi ribbon formation [GO:0090161]; late endosome to Golgi transport [GO:0034499]; microtubule anchoring [GO:0034453]; microtubule organizing center organization [GO:0031023]; protein localization to Golgi apparatus [GO:0034067]; protein targeting to lysosome [GO:0006622]; recycling endosome to Golgi transport [GO:0071955]; regulation of protein exit from endoplasmic reticulum [GO:0070861]	cytosol [GO:0005829]; nucleoplasm [GO:0005654]; trans-Golgi network [GO:0005802]	identical protein binding [GO:0042802]	cyto	0
ENSOARP00000000366.1	W5NQC6	Uncharacterized protein	ECHS1	59.14	71	60.5	31,119	fatty acid beta-oxidation [GO:0006635]	mitochondrion [GO:0005739]	enoyl-CoA hydratase activity [GO:0004300]	cyto	0
ENSOARP00000000416.1	W5NQH6	Protein S100 (S100 calcium-binding protein)	S100A9	3.26	2	12	14,934	activation of cysteine-type endopeptidase activity involved in apoptotic process [GO:0006919]; antimicrobial humoral immune response mediated by antimicrobial peptide [GO:0061844]; autophagy [GO:0006914]; innate immune response [GO:0045087]; leukocyte migration involved in inflammatory response [GO:0002523]; modification of morphology or physiology of other organism [GO:0035821]; neutrophil aggre…	cell junction [GO:0030054]; cytosol [GO:0005829]; extracellular space [GO:0005615]; nucleoplasm [GO:0005654]	arachidonic acid binding [GO:0050544]; calcium ion binding [GO:0005509]; microtubule binding [GO:0008017]; RAGE receptor binding [GO:0050786]; Toll-like receptor 4 binding [GO:0035662]; zinc ion binding [GO:0008270]	cyto	0
ENSOARP00000000430.1	W5NQJ0	Protein S100 (S100 calcium-binding protein)	S100A12	8.17	6	43.5	10,810	antimicrobial humoral immune response mediated by antimicrobial peptide [GO:0061844]; defense response to fungus [GO:0050832]; killing of cells of other organism [GO:0031640]; positive regulation of I-kappaB kinase/NF-kappaB signaling [GO:0043123]; xenobiotic metabolic process [GO:0006805]	cytoplasm [GO:0005737]; nucleus [GO:0005634]	calcium ion binding [GO:0005509]; RAGE receptor binding [GO:0050786]	cyto	0
ENSOARP00000000449.1	W5NQK9	Uncharacterized protein	S100A8	8.11	6	60.8	11,310	activation of cysteine-type endopeptidase activity involved in apoptotic process [GO:0006919]; astrocyte development [GO:0014002]; autophagy [GO:0006914]; innate immune response [GO:0045087]; leukocyte migration involved in inflammatory response [GO:0002523]; neutrophil aggregation [GO:0070488]; neutrophil chemotaxis [GO:0030593]; peptidyl-cysteine S-nitrosylation [GO:0018119]; positive regulatio…	cytosol [GO:0005829]; extracellular space [GO:0005615]; intermediate filament cytoskeleton [GO:0045111]	arachidonic acid binding [GO:0050544]; calcium ion binding [GO:0005509]; microtubule binding [GO:0008017]; RAGE receptor binding [GO:0050786]; Toll-like receptor 4 binding [GO:0035662]; zinc ion binding [GO:0008270]	cyto	0
ENSOARP00000000465.1	W5NQM5	Uncharacterized protein	CTTN	4	2	4.9	57,229	actin filament polymerization [GO:0030041]; dendritic spine maintenance [GO:0097062]; intracellular protein transport [GO:0006886]; negative regulation of extrinsic apoptotic signaling pathway [GO:2001237]; positive regulation of actin filament polymerization [GO:0030838]; positive regulation of smooth muscle contraction [GO:0045987]; regulation of autophagy of mitochondrion [GO:1903146]; substra…	actin filament [GO:0005884]; cortical cytoskeleton [GO:0030863]; cytosol [GO:0005829]; Golgi apparatus [GO:0005794]; lamellipodium [GO:0030027]; mitotic spindle midzone [GO:1990023]; podosome [GO:0002102]; ruffle [GO:0001726]; voltage-gated potassium channel complex [GO:0008076]	profilin binding [GO:0005522]	cyto	0
ENSOARP00000000602.1	W5NR12	Uncharacterized protein	ACOT4	5	5	11.3	45,709	dicarboxylic acid catabolic process [GO:0043649]; long-chain fatty acid metabolic process [GO:0001676]; saturated monocarboxylic acid metabolic process [GO:0032788]; short-chain fatty acid metabolic process [GO:0046459]; succinyl-CoA metabolic process [GO:0006104]; unsaturated monocarboxylic acid metabolic process [GO:0032789]; very long-chain fatty acid metabolic process [GO:0000038]	peroxisome [GO:0005777]	acyl-CoA hydrolase activity [GO:0047617]; signaling receptor binding [GO:0005102]; succinyl-CoA hydrolase activity [GO:0004778]	cyto	0
ENSOARP00000000628.1	W5NR38	Uncharacterized protein	RBBP9	3.02	4	19.9	21,012		nucleoplasm [GO:0005654]	hydrolase activity [GO:0016787]	cyto	0
ENSOARP00000000637.1	C5IJ83	RAB8A, member RAS oncogene family	RAB8A	2.04	7	18.4	23,684	cilium assembly [GO:0060271]; Golgi vesicle fusion to target membrane [GO:0048210]; regulation of autophagy [GO:0010506]; vesicle docking involved in exocytosis [GO:0006904]	centrosome [GO:0005813]; ciliary basal body [GO:0036064]; ciliary base [GO:0097546]; midbody [GO:0030496]; non-motile cilium [GO:0097730]; phagocytic vesicle [GO:0045335]; plasma membrane [GO:0005886]; recycling endosome membrane [GO:0055038]; trans-Golgi network transport vesicle [GO:0030140]	GDP binding [GO:0019003]; GTPase activity [GO:0003924]; GTP binding [GO:0005525]; myosin V binding [GO:0031489]	cyto	0
ENSOARP00000000638.1	W5NR48	Importin subunit alpha	KPNA6	7.81	9	16	60,632	entry of viral genome into host nucleus through nuclear pore complex via importin [GO:0075506]; evasion or tolerance by virus of host immune response [GO:0030683]; maternal process involved in female pregnancy [GO:0060135]; positive regulation of cytokine production involved in inflammatory response [GO:1900017]; positive regulation of transcription by RNA polymerase II [GO:0045944]; positive reg…	cytoplasm [GO:0005737]; host cell [GO:0043657]; nucleus [GO:0005634]	nuclear import signal receptor activity [GO:0061608]	cyto	0
ENSOARP00000000685.1	W5NR95	Uncharacterized protein	KHDRBS1	4.01	3	3.2	48,363	cell surface receptor signaling pathway [GO:0007166]; negative regulation of transcription, DNA-templated [GO:0045892]; positive regulation of RNA export from nucleus [GO:0046833]; positive regulation of translational initiation [GO:0045948]; protein complex oligomerization [GO:0051259]; regulation of alternative mRNA splicing, via spliceosome [GO:0000381]	cytoplasm [GO:0005737]; membrane [GO:0016020]; nucleoplasm [GO:0005654]	identical protein binding [GO:0042802]; poly(A) binding [GO:0008143]; poly(U) RNA binding [GO:0008266]; protein domain specific binding [GO:0019904]; SH3/SH2 adaptor activity [GO:0005070]	cyto	0
ENSOARP00000000711.1	W5NRC1	Protein S100 (S100 calcium-binding protein)	S100A16	8.5	8	43.7	11,804		cytosol [GO:0005829]; extracellular space [GO:0005615]; nucleolus [GO:0005730]; plasma membrane [GO:0005886]	calcium ion binding [GO:0005509]; protein homodimerization activity [GO:0042803]	cyto	0
ENSOARP00000000762.1	W5NRH2	Uncharacterized protein	LOC101103133	2.52	3	23	14,658	complement activation [GO:0006956]; inflammatory response [GO:0006954]	extracellular region [GO:0005576]		cyto	0
ENSOARP00000000775.1	W5NRI5	Uncharacterized protein	WDR61	4.43	4	15.1	33,569				cyto	0
ENSOARP00000000786.1	W5NRJ6	Uncharacterized protein		6.59	7	33.3	17,805	ubiquitin-dependent protein catabolic process [GO:0006511]			cyto	0
ENSOARP00000000794.1	W5NRK4	Glutamate dehydrogenase	GLUD1	51.47	62	60	57,775	glutamine metabolic process [GO:0006541]; positive regulation of insulin secretion [GO:0032024]; tricarboxylic acid metabolic process [GO:0072350]	mitochondrial matrix [GO:0005759]	glutamate dehydrogenase [NAD(P)+] activity [GO:0004353]; nucleotide binding [GO:0000166]	cyto	0
ENSOARP00000000812.1	W5NRM2	Uncharacterized protein	HEBP2	3.07	3	13.2	22,928	negative regulation of mitochondrial membrane potential [GO:0010917]; positive regulation of mitochondrial membrane permeability [GO:0035794]; positive regulation of necrotic cell death [GO:0010940]	mitochondrion [GO:0005739]		cyto	0
ENSOARP00000000826.1	W5NRN6	Uncharacterized protein	ILF2	17.54	14	43.3	43,062	immune response [GO:0006955]; positive regulation of transcription, DNA-templated [GO:0045893]; transcription, DNA-templated [GO:0006351]	nucleolus [GO:0005730]; ribonucleoprotein complex [GO:1990904]	ATP binding [GO:0005524]; DNA binding [GO:0003677]; double-stranded RNA binding [GO:0003725]; transferase activity [GO:0016740]	cyto	0
ENSOARP00000000863.1	C5IWU1	ADP-ribosylation factor 6	ARF6	3.12	5	26.9	20,082	cortical actin cytoskeleton organization [GO:0030866]; endocytic recycling [GO:0032456]; establishment of epithelial cell polarity [GO:0090162]; hepatocyte apoptotic process [GO:0097284]; liver development [GO:0001889]; myeloid cell apoptotic process [GO:0033028]; negative regulation of protein localization to cell surface [GO:2000009]; positive regulation of actin filament polymerization [GO:003…	cell cortex [GO:0005938]; cleavage furrow [GO:0032154]; endocytic vesicle [GO:0030139]; filopodium membrane [GO:0031527]; Flemming body [GO:0090543]; recycling endosome membrane [GO:0055038]; ruffle [GO:0001726]	GTPase activity [GO:0003924]; GTP binding [GO:0005525]; protein N-terminus binding [GO:0047485]; thioesterase binding [GO:0031996]	cyto	0
ENSOARP00000000904.1	W5NRW4	Uncharacterized protein	TPM4	32.78	21	48.2	32,752		cortical cytoskeleton [GO:0030863]; podosome [GO:0002102]; stress fiber [GO:0001725]	actin filament binding [GO:0051015]	cyto	0
ENSOARP00000000921.1	W5NRY1	Uncharacterized protein	NDUFV2	18.56	39	56.5	27,340			2 iron, 2 sulfur cluster binding [GO:0051537]; metal ion binding [GO:0046872]; oxidoreductase activity [GO:0016491]	cyto	0
ENSOARP00000000946.1	W5NS06	Annexin	LOC101114082	113.29	268	81.3	37,527			calcium-dependent phospholipid binding [GO:0005544]; calcium ion binding [GO:0005509]	cyto	0
ENSOARP00000000991.1	W5NS51	Protein transport protein SEC23	SEC23B	5.38	10	12.5	86,430	COPII-coated vesicle budding [GO:0090114]; intracellular protein transport [GO:0006886]	COPII vesicle coat [GO:0030127]; cytosol [GO:0005829]; endoplasmic reticulum membrane [GO:0005789]; Golgi membrane [GO:0000139]; perinuclear region of cytoplasm [GO:0048471]	zinc ion binding [GO:0008270]	cyto	0
ENSOARP00000001020.1	W5NS80	Histone H2B	HIST1H2BD	7.39	24	47.48	15,476		cytosol [GO:0005829]; nucleoplasm [GO:0005654]; nucleosome [GO:0000786]	DNA binding [GO:0003677]; protein heterodimerization activity [GO:0046982]	cyto	0
ENSOARP00000001050.1	W5NSB0	Uncharacterized protein	HSPA2	6.11	52	37.9	69,809	male meiosis I [GO:0007141]; negative regulation of inclusion body assembly [GO:0090084]; positive regulation of ATPase activity [GO:0032781]; positive regulation of ATPase-coupled calcium transmembrane transporter activity [GO:1901896]; positive regulation of G2/M transition of mitotic cell cycle [GO:0010971]; positive regulation of protein phosphorylation [GO:0001934]; protein refolding [GO:004…	CatSper complex [GO:0036128]; cell surface [GO:0009986]; cytosol [GO:0005829]; male germ cell nucleus [GO:0001673]; meiotic spindle [GO:0072687]; synaptonemal complex [GO:0000795]	ATP binding [GO:0005524]; disordered domain specific binding [GO:0097718]; enzyme binding [GO:0019899]; glycolipid binding [GO:0051861]; unfolded protein binding [GO:0051082]	cyto	0
ENSOARP00000001075.1	W5NSD5	Uncharacterized protein	RAP1B	17.32	22	56.5	20,825	cell population proliferation [GO:0008283]; cellular response to cAMP [GO:0071320]; establishment of endothelial barrier [GO:0061028]; negative regulation of calcium ion-dependent exocytosis [GO:0045955]; negative regulation of synaptic vesicle exocytosis [GO:2000301]; positive regulation of ERK1 and ERK2 cascade [GO:0070374]; Rap protein signal transduction [GO:0032486]; regulation of cell junct…	cell-cell junction [GO:0005911]; cytosol [GO:0005829]; lipid droplet [GO:0005811]; membrane [GO:0016020]	GDP binding [GO:0019003]; GTPase activity [GO:0003924]; GTP binding [GO:0005525]; protein-containing complex binding [GO:0044877]	cyto	0
ENSOARP00000001077.1	W5NSD7	Uncharacterized protein	LOC101115543	7.91	9	31.54	27,308		cytoplasm [GO:0005737]	glutathione transferase activity [GO:0004364]	cyto	0
ENSOARP00000001079.1	W5NSD9	Uncharacterized protein	REXO2	2.93	3	17.4	24,207		focal adhesion [GO:0005925]; mitochondrion [GO:0005739]; nucleolus [GO:0005730]	3'-5'-exoribonuclease activity [GO:0000175]; nucleic acid binding [GO:0003676]	cyto	0
ENSOARP00000001097.1	W5NSF7	Uncharacterized protein	CKB	22.01	49	77.3	18,409			ATP binding [GO:0005524]; kinase activity [GO:0016301]	cyto	0
ENSOARP00000001135.1	W5NSJ5	Uncharacterized protein	OXSR1	12.45	10	16.7	57,887	cellular hypotonic response [GO:0071476]; chemokine (C-C motif) ligand 21 signaling pathway [GO:0038116]; chemokine (C-X-C motif) ligand 12 signaling pathway [GO:0038146]; intracellular signal transduction [GO:0035556]; negative regulation of potassium ion transmembrane transporter activity [GO:1901017]; osmosensory signaling pathway [GO:0007231]; peptidyl-threonine phosphorylation [GO:0018107]; …	cytosol [GO:0005829]	ATP binding [GO:0005524]; identical protein binding [GO:0042802]; magnesium ion binding [GO:0000287]; protein kinase binding [GO:0019901]; protein serine/threonine kinase activity [GO:0004674]	cyto	0
ENSOARP00000001216.1	W5NSS6	Tubulin beta chain		1.7	3	6.618	30,001	microtubule-based process [GO:0007017]	microtubule [GO:0005874]	GTPase activity [GO:0003924]; GTP binding [GO:0005525]; structural constituent of cytoskeleton [GO:0005200]	cyto	0
ENSOARP00000001242.1	W5NSV2	Uncharacterized protein	ARFGEF1	6.22	8	2.7	208,776	Golgi organization [GO:0007030]; negative regulation of actin filament polymerization [GO:0030837]; negative regulation of GTPase activity [GO:0034260]; positive regulation of protein glycosylation in Golgi [GO:0090284]; positive regulation of wound healing [GO:0090303]; regulation of ARF protein signal transduction [GO:0032012]; regulation of establishment of cell polarity [GO:2000114]	cytosol [GO:0005829]; Golgi membrane [GO:0000139]; nucleolus [GO:0005730]; nucleoplasm [GO:0005654]; perinuclear region of cytoplasm [GO:0048471]; small nuclear ribonucleoprotein complex [GO:0030532]	ARF guanyl-nucleotide exchange factor activity [GO:0005086]; myosin binding [GO:0017022]; protein kinase A regulatory subunit binding [GO:0034237]	cyto	0
ENSOARP00000001278.1	W5NSY8	SH3 domain-binding glutamic acid-rich-like protein	SH3BGRL	2.19	2	12.1	11,249				cyto	0
ENSOARP00000001311.1	W5NT21	Uncharacterized protein	CSNK2A2	2.13	5	10.8	37,233	negative regulation of ubiquitin-dependent protein catabolic process [GO:2000059]; peptidyl-serine phosphorylation [GO:0018105]; regulation of chromosome separation [GO:1905818]	PcG protein complex [GO:0031519]	ATP binding [GO:0005524]; protein N-terminus binding [GO:0047485]; protein serine/threonine kinase activity [GO:0004674]	cyto	0
ENSOARP00000001351.1	W5NT61	Uncharacterized protein	PDCD10	6.36	6	21.9	25,057	cellular response to leukemia inhibitory factor [GO:1990830]; establishment of Golgi localization [GO:0051683]; Golgi reassembly [GO:0090168]; intrinsic apoptotic signaling pathway in response to hydrogen peroxide [GO:0036481]; negative regulation of apoptotic process [GO:0043066]; negative regulation of blood vessel endothelial cell proliferation involved in sprouting angiogenesis [GO:1903588]; …	cytosol [GO:0005829]; Golgi apparatus [GO:0005794]	protein homodimerization activity [GO:0042803]; protein kinase binding [GO:0019901]; protein N-terminus binding [GO:0047485]	cyto	0
ENSOARP00000001392.1	W5NTA2	Uncharacterized protein	VTA1	3.28	3	6.2	33,937	multivesicular body sorting pathway [GO:0071985]; viral budding [GO:0046755]	cytosol [GO:0005829]; nucleoplasm [GO:0005654]	protein C-terminus binding [GO:0008022]	cyto	0
ENSOARP00000001415.1	W5NTC4	Uncharacterized protein	COMMD3	2.67	2	15.4	22,199	sodium ion transport [GO:0006814]			cyto	0
ENSOARP00000001508.1	W5NTL6	Uncharacterized protein	HECTD3	1.42	2	3.2	92,890	proteasome-mediated ubiquitin-dependent protein catabolic process [GO:0043161]	perinuclear region of cytoplasm [GO:0048471]	syntaxin binding [GO:0019905]; ubiquitin-protein transferase activity [GO:0004842]	cyto	0
ENSOARP00000001642.1	W5NTZ8	Uncharacterized protein	RCN2	7.43	7	25.6	31,994		endoplasmic reticulum [GO:0005783]; nucleolus [GO:0005730]	calcium ion binding [GO:0005509]	cyto	0
ENSOARP00000001643.1	W5NTZ9	Uncharacterized protein	AIMP2	2.36	2	9.6	34,960	negative regulation of cell population proliferation [GO:0008285]; positive regulation of aminoacyl-tRNA ligase activity [GO:1903632]; positive regulation of protein ubiquitination [GO:0031398]; protein-containing complex assembly [GO:0065003]; type II pneumocyte differentiation [GO:0060510]	aminoacyl-tRNA synthetase multienzyme complex [GO:0017101]; cytosol [GO:0005829]; nucleus [GO:0005634]	molecular adaptor activity [GO:0060090]	cyto	0
ENSOARP00000001651.1	W5NU07	Uncharacterized protein		1.66	5	22.1	19,629	carbohydrate metabolic process [GO:0005975]		hydrolase activity, hydrolyzing O-glycosyl compounds [GO:0004553]	cyto	0
ENSOARP00000001664.1	W5NU20	Uncharacterized protein	CNOT1	8.33	9	3.9	266,875	gene silencing by miRNA [GO:0035195]; negative regulation of intracellular estrogen receptor signaling pathway [GO:0033147]; negative regulation of retinoic acid receptor signaling pathway [GO:0048387]; negative regulation of transcription by RNA polymerase II [GO:0000122]; negative regulation of translation [GO:0017148]; positive regulation of cytoplasmic mRNA processing body assembly [GO:001060…	CCR4-NOT core complex [GO:0030015]; cytosol [GO:0005829]; P-body [GO:0000932]	armadillo repeat domain binding [GO:0070016]; estrogen receptor binding [GO:0030331]; molecular adaptor activity [GO:0060090]; poly(A)-specific ribonuclease activity [GO:0004535]; retinoic acid receptor binding [GO:0042974]	cyto	0
ENSOARP00000001688.1	W5NU44	Uncharacterized protein	HSPBP1	7.73	6	12.9	38,103	positive regulation of proteasomal ubiquitin-dependent protein catabolic process [GO:0032436]; positive regulation of protein ubiquitination [GO:0031398]		ubiquitin protein ligase binding [GO:0031625]	cyto	0
ENSOARP00000001707.1	W5NU63	Uncharacterized protein	MYH10	16.93	90	19.6	229,100	actin filament-based movement [GO:0030048]; adult heart development [GO:0007512]; aorta development [GO:0035904]; axon guidance [GO:0007411]; cardiac myofibril assembly [GO:0055003]; cardiac septum development [GO:0003279]; cell population proliferation [GO:0008283]; cerebellar Purkinje cell layer development [GO:0021680]; coronary vasculature development [GO:0060976]; exocytosis [GO:0006887]; fo…	brush border [GO:0005903]; cell cortex [GO:0005938]; cleavage furrow [GO:0032154]; cytosol [GO:0005829]; dendritic spine [GO:0043197]; glutamatergic synapse [GO:0098978]; growth cone [GO:0030426]; midbody [GO:0030496]; myosin II complex [GO:0016460]; myosin II filament [GO:0097513]; neuromuscular junction [GO:0031594]; neuronal cell body [GO:0043025]; polysome [GO:0005844]; spindle [GO:0005819]; …	actin-dependent ATPase activity [GO:0030898]; actin filament binding [GO:0051015]; ADP binding [GO:0043531]; ATP binding [GO:0005524]; microfilament motor activity [GO:0000146]; mRNA 5'-UTR binding [GO:0048027]; RNA stem-loop binding [GO:0035613]	cyto	0
ENSOARP00000001739.1	W5NU95	40S ribosomal protein S3a	RPS3A	4.53	3	8.678	26,964	cell differentiation [GO:0030154]; translation [GO:0006412]	cytosolic small ribosomal subunit [GO:0022627]; nucleus [GO:0005634]	structural constituent of ribosome [GO:0003735]	cyto	0
ENSOARP00000001787.1	W5NUE3	Uncharacterized protein	PRDX1	15.47	46	59.1	27,130	cell population proliferation [GO:0008283]; cell redox homeostasis [GO:0045454]; erythrocyte homeostasis [GO:0034101]; hydrogen peroxide catabolic process [GO:0042744]; natural killer cell activation [GO:0030101]; natural killer cell mediated cytotoxicity [GO:0042267]; regulation of NIK/NF-kappaB signaling [GO:1901222]; regulation of stress-activated MAPK cascade [GO:0032872]; removal of superoxi…	cytoplasm [GO:0005737]; nucleus [GO:0005634]	identical protein binding [GO:0042802]; thioredoxin peroxidase activity [GO:0008379]	cyto	0
ENSOARP00000001807.1	W5NUG3	Glucosamine-6-phosphate isomerase (EC 3.5.99.6) (Glucosamine-6-phosphate deaminase)	GNPDA1	2.32	9	17.6	32,557	carbohydrate metabolic process [GO:0005975]; N-acetylglucosamine metabolic process [GO:0006044]	cytoplasm [GO:0005737]	glucosamine-6-phosphate deaminase activity [GO:0004342]	cyto	0
ENSOARP00000001819.1	W5NUH5	Uncharacterized protein	LOC101123194	7.34	9	25.6	30,012			oxidoreductase activity [GO:0016491]; zinc ion binding [GO:0008270]	cyto	0
ENSOARP00000001824.1	W5NUI0	Tubulin beta chain		1.7	3	4.826	41,908	microtubule-based process [GO:0007017]	microtubule [GO:0005874]	GTPase activity [GO:0003924]; GTP binding [GO:0005525]; structural constituent of cytoskeleton [GO:0005200]	cyto	0
ENSOARP00000001839.1	W5NUJ5	N-ribosyldihydronicotinamide:quinone reductase 2	NQO2	2.48	3	15.4	26,209		cytosol [GO:0005829]; nucleoplasm [GO:0005654]	chloride ion binding [GO:0031404]; dihydronicotinamide riboside quinone reductase activity [GO:0001512]; electron transfer activity [GO:0009055]; FAD binding [GO:0071949]; melatonin binding [GO:1904408]; oxidoreductase activity, acting on other nitrogenous compounds as donors [GO:0016661]; protein homodimerization activity [GO:0042803]; resveratrol binding [GO:1905594]; zinc ion binding [GO:00082…	cyto	0
ENSOARP00000001937.1	W5NUU3	Uncharacterized protein	TPM3	4.06	10	20.4	32,993				cyto	0
ENSOARP00000001944.1	W5NUU9	Uncharacterized protein	GNB1	4.04	3	7.958	41,282	cell population proliferation [GO:0008283]; phospholipase C-activating G protein-coupled receptor signaling pathway [GO:0007200]; retina development in camera-type eye [GO:0060041]; sensory perception of taste [GO:0050909]	heterotrimeric G-protein complex [GO:0005834]; photoreceptor outer segment [GO:0001750]	GTPase activity [GO:0003924]; GTPase binding [GO:0051020]; protein-containing complex binding [GO:0044877]	cyto	0
ENSOARP00000001946.1	W5NUV1	Uncharacterized protein	GNB1	47.75	54	66.5	37,377	signal transduction [GO:0007165]			cyto	0
ENSOARP00000002005.1	W5NV10	Uncharacterized protein	PITPNB	20.44	21	51.8	31,601			phosphatidylcholine binding [GO:0031210]; phosphatidylcholine transporter activity [GO:0008525]; phosphatidylinositol binding [GO:0035091]; phosphatidylinositol transporter activity [GO:0008526]	cyto	0
ENSOARP00000002026.1	W5NV31	Uncharacterized protein	COPS3	2.18	7	14.4	47,766	in utero embryonic development [GO:0001701]; protein deneddylation [GO:0000338]	COP9 signalosome [GO:0008180]; cytosol [GO:0005829]; nucleoplasm [GO:0005654]		cyto	0
ENSOARP00000002084.1	W5NV88	Importin subunit alpha	KPNA4	3.7	7	10.2	56,321	protein import into nucleus [GO:0006606]; response to hydrogen peroxide [GO:0042542]	cytoplasm [GO:0005737]; nuclear membrane [GO:0031965]	nuclear import signal receptor activity [GO:0061608]	cyto	0
ENSOARP00000002089.1	W5NV93	Uncharacterized protein	RDH13	3.19	5	18.2	34,229	eye photoreceptor cell development [GO:0042462]; response to high light intensity [GO:0009644]; retina layer formation [GO:0010842]; retinal metabolic process [GO:0042574]	mitochondrial inner membrane [GO:0005743]	NADP-retinol dehydrogenase activity [GO:0052650]	cyto	0
ENSOARP00000002115.1	W5NVB9	Actin-related protein 2/3 complex subunit 5	ARPC5	1.81	3	12.3	18,296	Arp2/3 complex-mediated actin nucleation [GO:0034314]; cell migration [GO:0016477]	Arp2/3 protein complex [GO:0005885]; lamellipodium [GO:0030027]	actin filament binding [GO:0051015]; structural constituent of cytoskeleton [GO:0005200]	cyto	0
ENSOARP00000002141.1	W5NVE5	Uncharacterized protein	WARS	4	3	8.5	54,356	negative regulation of protein kinase activity [GO:0006469]; positive regulation of gene expression [GO:0010628]; positive regulation of protein complex assembly [GO:0031334]; regulation of angiogenesis [GO:0045765]; regulation of protein ADP-ribosylation [GO:0010835]; tryptophanyl-tRNA aminoacylation [GO:0006436]	cytosol [GO:0005829]; nucleus [GO:0005634]; protein-containing complex [GO:0032991]	ATP binding [GO:0005524]; kinase inhibitor activity [GO:0019210]; protein domain specific binding [GO:0019904]; protein homodimerization activity [GO:0042803]; protein kinase binding [GO:0019901]; tryptophan-tRNA ligase activity [GO:0004830]	cyto	0
ENSOARP00000002250.1	W5NVQ4	Uncharacterized protein	CAND1	11.6	14	9.1	136,390	cell differentiation [GO:0030154]; negative regulation of catalytic activity [GO:0043086]; protein ubiquitination [GO:0016567]; SCF complex assembly [GO:0010265]	cullin-RING ubiquitin ligase complex [GO:0031461]; cytosol [GO:0005829]; Golgi apparatus [GO:0005794]; nucleoplasm [GO:0005654]		cyto	0
ENSOARP00000002265.1	W5NVR9	Uncharacterized protein	C11orf54	5.25	8	23.5	35,192		nuclear body [GO:0016604]	hydrolase activity, acting on ester bonds [GO:0016788]; zinc ion binding [GO:0008270]	cyto	0
ENSOARP00000002298.1	W5NVV2	RAB32, member RAS oncogene family	RAB32	3.94	4	21.2	25,081	antigen processing and presentation [GO:0019882]; endosome to melanosome transport [GO:0035646]; melanosome assembly [GO:1903232]; mitochondrion organization [GO:0007005]; phagosome maturation [GO:0090382]; protein localization to membrane [GO:0072657]; vesicle-mediated transport [GO:0016192]	early endosome [GO:0005769]; endoplasmic reticulum [GO:0005783]; melanosome membrane [GO:0033162]; mitochondria-associated endoplasmic reticulum membrane [GO:0044233]; mitochondrial outer membrane [GO:0005741]; phagocytic vesicle [GO:0045335]; trans-Golgi network [GO:0005802]	AP-1 adaptor complex binding [GO:0035650]; AP-3 adaptor complex binding [GO:0035651]; BLOC-2 complex binding [GO:0036461]; GTPase activity [GO:0003924]; GTP binding [GO:0005525]; GTP-dependent protein binding [GO:0030742]	cyto	0
ENSOARP00000002302.1	W5NVV6	Uncharacterized protein	DNAJC3	7.07	6	14.5	58,241	cellular response to cold [GO:0070417]; negative regulation of apoptotic process [GO:0043066]; negative regulation of endoplasmic reticulum stress-induced eIF2 alpha phosphorylation [GO:1903912]; positive regulation of translation initiation in response to endoplasmic reticulum stress [GO:0036494]; proteolysis involved in cellular protein catabolic process [GO:0051603]	cytosol [GO:0005829]; endoplasmic reticulum lumen [GO:0005788]	chaperone binding [GO:0051087]; misfolded protein binding [GO:0051787]; protein kinase binding [GO:0019901]; protein kinase inhibitor activity [GO:0004860]	cyto	0
ENSOARP00000002319.1	W5NVX3	mRNA cap guanine-N7 methyltransferase (EC 2.1.1.56)	RNMT	4	2	4	55,048	cellular response to leukemia inhibitory factor [GO:1990830]	fibrillar center [GO:0001650]; mRNA cap binding complex [GO:0005845]; mRNA cap methyltransferase complex [GO:0031533]; nucleoplasm [GO:0005654]; receptor complex [GO:0043235]	mRNA (guanine-N7-)-methyltransferase activity [GO:0004482]; RNA binding [GO:0003723]	cyto	0
ENSOARP00000002364.1	W5NW17	Uncharacterized protein	STXBP2	2.68	9	6.2	64,265	cellular response to interferon-gamma [GO:0071346]; leukocyte mediated cytotoxicity [GO:0001909]; neutrophil degranulation [GO:0043312]; vesicle docking involved in exocytosis [GO:0006904]	apical plasma membrane [GO:0016324]; azurophil granule [GO:0042582]; cytolytic granule [GO:0044194]; cytosol [GO:0005829]; phagocytic vesicle [GO:0045335]; specific granule [GO:0042581]; tertiary granule [GO:0070820]; zymogen granule membrane [GO:0042589]	syntaxin-1 binding [GO:0017075]; syntaxin-3 binding [GO:0030348]	cyto	0
ENSOARP00000002394.1	W5NW47	Uncharacterized protein		9.22	25	35.8	25,928		myosin complex [GO:0016459]	motor activity [GO:0003774]	cyto	0
ENSOARP00000002504.1	W5NWF7	Elongation factor Tu	TUFM	39.48	42	56.5	45,456		mitochondrial nucleoid [GO:0042645]	GTPase activity [GO:0003924]; GTP binding [GO:0005525]; translation elongation factor activity [GO:0003746]	cyto	0
ENSOARP00000002555.1	W5NWK8	Uncharacterized protein	S100A14	14.3	12	76	11,455	defense response to bacterium [GO:0042742]; positive regulation of granulocyte chemotaxis [GO:0071624]; positive regulation of monocyte chemotaxis [GO:0090026]; response to lipopolysaccharide [GO:0032496]; toll-like receptor 4 signaling pathway [GO:0034142]	cell junction [GO:0030054]; cytosol [GO:0005829]; nuclear body [GO:0016604]; perinuclear region of cytoplasm [GO:0048471]; plasma membrane [GO:0005886]	calcium ion binding [GO:0005509]; chemokine receptor binding [GO:0042379]	cyto	0
ENSOARP00000002610.1	W5NWR3	40S ribosomal protein SA	RPSA	2.07	26	39.7	32,364	translation [GO:0006412]	glutamatergic synapse [GO:0098978]; nucleus [GO:0005634]; small ribosomal subunit [GO:0015935]	laminin binding [GO:0043236]; structural constituent of ribosome [GO:0003735]	cyto	0
ENSOARP00000002728.1	W5NX31	Uncharacterized protein	AHSA1	2.54	2	5.9	38,229		cytosol [GO:0005829]	ATPase activator activity [GO:0001671]; chaperone binding [GO:0051087]; Hsp90 protein binding [GO:0051879]	cyto	0
ENSOARP00000002817.1	W5NXC0	Uncharacterized protein	ACAD9	24.98	25	32.6	59,630	long-chain fatty acid metabolic process [GO:0001676]; medium-chain fatty acid metabolic process [GO:0051791]; mitochondrial respiratory chain complex I assembly [GO:0032981]	dendrite [GO:0030425]; mitochondrial membrane [GO:0031966]; nucleus [GO:0005634]	flavin adenine dinucleotide binding [GO:0050660]; long-chain-acyl-CoA dehydrogenase activity [GO:0004466]; medium-chain-acyl-CoA dehydrogenase activity [GO:0070991]	cyto	0
ENSOARP00000002830.1	W5NXD3	Uncharacterized protein	LOC101112384	3.25	7	10	37,004			heme binding [GO:0020037]; iron ion binding [GO:0005506]; oxidoreductase activity, acting on paired donors, with incorporation or reduction of molecular oxygen, reduced flavin or flavoprotein as one donor, and incorporation of one atom of oxygen [GO:0016712]	cyto	0
ENSOARP00000002831.1	W5NXD4	Tubulin beta chain		1.7	3	5.902	33,724	microtubule-based process [GO:0007017]	microtubule [GO:0005874]	GTPase activity [GO:0003924]; GTP binding [GO:0005525]; structural constituent of cytoskeleton [GO:0005200]	cyto	0
ENSOARP00000002861.1	W5NXG4	40S ribosomal protein S6		2.14	3	6.827	28,496	translation [GO:0006412]	ribosome [GO:0005840]	structural constituent of ribosome [GO:0003735]	cyto	0
ENSOARP00000002909.1	W5NXL2	RAP2A, member of RAS oncogene family	RAP2A	2.01	7	33.9	20,418	actin cytoskeleton reorganization [GO:0031532]; cellular response to drug [GO:0035690]; establishment of protein localization [GO:0045184]; microvillus assembly [GO:0030033]; negative regulation of cell migration [GO:0030336]; positive regulation of protein autophosphorylation [GO:0031954]; protein localization to plasma membrane [GO:0072659]; Rap protein signal transduction [GO:0032486]; regulat…	cytosol [GO:0005829]; plasma membrane [GO:0005886]; recycling endosome membrane [GO:0055038]	GDP binding [GO:0019003]; GTPase activity [GO:0003924]; GTP binding [GO:0005525]; magnesium ion binding [GO:0000287]	cyto	0
ENSOARP00000002912.1	W5NXL5	Uncharacterized protein	STX8	4.85	3	20	20,469	cellular response to interferon-gamma [GO:0071346]; early endosome to late endosome transport [GO:0045022]; regulation of protein localization to plasma membrane [GO:1903076]	cytosol [GO:0005829]; early endosome [GO:0005769]; late endosome [GO:0005770]; perinuclear region of cytoplasm [GO:0048471]; phagocytic vesicle [GO:0045335]; recycling endosome [GO:0055037]; trans-Golgi network [GO:0005802]	chloride channel inhibitor activity [GO:0019869]; syntaxin binding [GO:0019905]; ubiquitin protein ligase binding [GO:0031625]	cyto	0
ENSOARP00000002921.1	W5NXM4	Uncharacterized protein	RPS9	8.03	9	30.4	22,683	translation [GO:0006412]	small ribosomal subunit [GO:0015935]	rRNA binding [GO:0019843]; structural constituent of ribosome [GO:0003735]	cyto	0
ENSOARP00000002929.1	W5NXN2	Uncharacterized protein		19.35	22	30	65,410		cytoskeleton [GO:0005856]	actin binding [GO:0003779]	cyto	0
ENSOARP00000002962.1	W5NXR5	alpha-1,2-Mannosidase (EC 3.2.1.-)	EDEM3	3.37	3	3.8	100,016	mannose trimming involved in glycoprotein ERAD pathway [GO:1904382]	endoplasmic reticulum lumen [GO:0005788]; membrane [GO:0016020]	calcium ion binding [GO:0005509]; mannosyl-oligosaccharide 1,2-alpha-mannosidase activity [GO:0004571]	cyto	0
ENSOARP00000002999.1	W5NXV2	Uncharacterized protein	ALOX5	4.72	3	4.9	73,109	leukotriene biosynthetic process [GO:0019370]; leukotriene production involved in inflammatory response [GO:0002540]	cytosol [GO:0005829]; nuclear envelope lumen [GO:0005641]; nuclear matrix [GO:0016363]; nuclear membrane [GO:0031965]; nucleoplasm [GO:0005654]	arachidonate 5-lipoxygenase activity [GO:0004051]; iron ion binding [GO:0005506]	cyto	0
ENSOARP00000003070.1	W5NY22	Protein-L-isoaspartate O-methyltransferase (EC 2.1.1.77)	PCMT1	2.03	3	14.6	22,856		cytosol [GO:0005829]	protein-L-isoaspartate (D-aspartate) O-methyltransferase activity [GO:0004719]	cyto	0
ENSOARP00000003073.1	W5NY25	Eukaryotic translation initiation factor 3 subunit C (eIF3c) (Eukaryotic translation initiation factor 3 subunit 8) (eIF3 p110)	LOC101112694 EIF3C EIF3S8	9.83	9	11.6	105,394	formation of cytoplasmic translation initiation complex [GO:0001732]	eukaryotic 43S preinitiation complex [GO:0016282]; eukaryotic 48S preinitiation complex [GO:0033290]; eukaryotic translation initiation factor 3 complex, eIF3m [GO:0071541]	translation initiation factor activity [GO:0003743]; translation initiation factor binding [GO:0031369]	cyto	0
ENSOARP00000003132.1	W5NY84	Elongation factor 1-alpha		3.73	2	4.357	49,970			GTPase activity [GO:0003924]; GTP binding [GO:0005525]; translation elongation factor activity [GO:0003746]	cyto	0
ENSOARP00000003136.1	W5NY88	Uncharacterized protein	LOC101104566	5.92	3	16.7	20,788				cyto	0
ENSOARP00000003152.1	W5NYA4	Uncharacterized protein	TPPP3	1.42	3	13.3	19,984	microtubule bundle formation [GO:0001578]; microtubule polymerization [GO:0046785]	microtubule bundle [GO:0097427]; perinuclear region of cytoplasm [GO:0048471]	tubulin binding [GO:0015631]	cyto	0
ENSOARP00000003155.1	W5NYA7	Uncharacterized protein	PEBP1	31.01	33	78.1	21,016				cyto	0
ENSOARP00000003188.1	W5NYE0	V-type proton ATPase subunit	ATP6V0D1	26.51	31	55.2	39,477	ATP hydrolysis coupled proton transport [GO:0015991]; cellular iron ion homeostasis [GO:0006879]; cellular response to increased oxygen levels [GO:0036295]	centrosome [GO:0005813]; early endosome [GO:0005769]; proton-transporting V-type ATPase, V0 domain [GO:0033179]; vacuolar proton-transporting V-type ATPase complex [GO:0016471]	proton-exporting ATPase activity, phosphorylative mechanism [GO:0008553]	cyto	0
ENSOARP00000003207.1	W5NYF9	Uncharacterized protein	NT5C2	7.04	12	21.1	65,216			metal ion binding [GO:0046872]	cyto	0
ENSOARP00000003215.1	W5NYG7	Actin, cytoplasmic 1	ACTB	2.01	116	68	41,995	cell motility [GO:0048870]; cellular response to cytochalasin B [GO:0072749]; negative regulation of protein binding [GO:0032091]; regulation of norepinephrine uptake [GO:0051621]; regulation of protein localization to plasma membrane [GO:1903076]; regulation of transmembrane transporter activity [GO:0022898]; synaptic vesicle endocytosis [GO:0048488]	calyx of Held [GO:0044305]; cortical cytoskeleton [GO:0030863]; cytoplasmic ribonucleoprotein granule [GO:0036464]; cytosol [GO:0005829]; glutamatergic synapse [GO:0098978]; NuA4 histone acetyltransferase complex [GO:0035267]; plasma membrane [GO:0005886]; postsynaptic actin cytoskeleton [GO:0098871]; Schaffer collateral - CA1 synapse [GO:0098685]	ATP binding [GO:0005524]; identical protein binding [GO:0042802]; kinesin binding [GO:0019894]; nitric-oxide synthase binding [GO:0050998]; protein kinase binding [GO:0019901]; structural constituent of postsynaptic actin cytoskeleton [GO:0098973]; Tat protein binding [GO:0030957]	cyto	0
ENSOARP00000003220.1	W5NYH2	Nucleoside diphosphate kinase (EC 2.7.4.6)	NME1-NME2	25.45	33	66.8	30,268	CTP biosynthetic process [GO:0006241]; GTP biosynthetic process [GO:0006183]; UTP biosynthetic process [GO:0006228]		ATP binding [GO:0005524]; nucleoside diphosphate kinase activity [GO:0004550]	cyto	0
ENSOARP00000003221.1	W5NYH3	Uncharacterized protein	BAG3	3.73	4	6.076	61,338	cellular response to heat [GO:0034605]; cellular response to mechanical stimulus [GO:0071260]; cellular response to unfolded protein [GO:0034620]; extrinsic apoptotic signaling pathway in absence of ligand [GO:0097192]; extrinsic apoptotic signaling pathway via death domain receptors [GO:0008625]; muscle cell cellular homeostasis [GO:0046716]; negative regulation of striated muscle cell apoptotic…	chaperone complex [GO:0101031]; cytosol [GO:0005829]; nucleus [GO:0005634]; plasma membrane [GO:0005886]; Z disc [GO:0030018]	adenyl-nucleotide exchange factor activity [GO:0000774]; chaperone binding [GO:0051087]; protein-containing complex binding [GO:0044877]	cyto	0
ENSOARP00000003242.1	W5NYJ4	Uncharacterized protein	DKC1	5.74	6	11.1	56,758	box H/ACA snoRNA metabolic process [GO:0033979]; enzyme-directed rRNA pseudouridine synthesis [GO:0000455]; positive regulation of establishment of protein localization to telomere [GO:1904851]; positive regulation of telomerase activity [GO:0051973]; positive regulation of telomerase RNA localization to Cajal body [GO:1904874]; positive regulation of telomere maintenance via telomerase [GO:00322…	box H/ACA snoRNP complex [GO:0031429]; box H/ACA telomerase RNP complex [GO:0090661]; Cajal body [GO:0015030]; fibrillar center [GO:0001650]	box H/ACA snoRNA binding [GO:0034513]; pseudouridine synthase activity [GO:0009982]; telomerase activity [GO:0003720]; telomerase RNA binding [GO:0070034]	cyto	0
ENSOARP00000003258.1	W5NYL0	Amine oxidase (EC 1.4.3.-)	MAOA	62.79	144	70.2	59,804	dopamine catabolic process [GO:0042420]; positive regulation of signal transduction [GO:0009967]	mitochondrion [GO:0005739]	primary amine oxidase activity [GO:0008131]	cyto	0
ENSOARP00000003296.1	W5NYP8	Uncharacterized protein	DYNC1H1	77.18	72	11.5	528,779	cytoplasmic mRNA processing body assembly [GO:0033962]; establishment of spindle localization [GO:0051293]; microtubule-based movement [GO:0007018]; positive regulation of cold-induced thermogenesis [GO:0120162]; positive regulation of intracellular transport [GO:0032388]; positive regulation of spindle assembly [GO:1905832]; regulation of metaphase plate congression [GO:0090235]; regulation of m…	centrosome [GO:0005813]; cytoplasm [GO:0005737]; cytoplasmic dynein complex [GO:0005868]; filopodium [GO:0030175]; microtubule [GO:0005874]	ATP binding [GO:0005524]; ATP-dependent microtubule motor activity, minus-end-directed [GO:0008569]; dynein light intermediate chain binding [GO:0051959]	cyto	0
ENSOARP00000003344.1	W5NYU6	Uncharacterized protein	NT5DC2	2.02	2	4.2	52,311			metal ion binding [GO:0046872]	cyto	0
ENSOARP00000003419.1	W5NZ21	Uncharacterized protein	ATAD3A	12.31	11	16.6	64,407	mitochondrion organization [GO:0007005]; negative regulation of apoptotic process [GO:0043066]; regulation of cell growth [GO:0001558]	mitochondrion [GO:0005739]	ATP binding [GO:0005524]	cyto	0
ENSOARP00000003441.1	W5NZ43	Acidic residue methyltransferase 1	ARMT1	2.44	2	7	51,360	regulation of response to DNA damage stimulus [GO:2001020]		enzyme binding [GO:0019899]; protein carboxyl O-methyltransferase activity [GO:0051998]; S-adenosylmethionine-dependent methyltransferase activity [GO:0008757]	cyto	0
ENSOARP00000003452.1	W5NZ54	Uncharacterized protein	RPA2	2.04	3	7.8	29,143	base-excision repair [GO:0006284]; DNA replication [GO:0006260]; double-strand break repair via homologous recombination [GO:0000724]; mismatch repair [GO:0006298]; mitotic G1 DNA damage checkpoint [GO:0031571]; nucleotide-excision repair [GO:0006289]; protein localization to chromosome [GO:0034502]; regulation of DNA damage checkpoint [GO:2000001]; regulation of double-strand break repair via ho…	chromatin [GO:0000785]; chromosome, telomeric region [GO:0000781]; DNA replication factor A complex [GO:0005662]; PML body [GO:0016605]; site of double-strand break [GO:0035861]	damaged DNA binding [GO:0003684]; G-rich strand telomeric DNA binding [GO:0098505]; protein phosphatase binding [GO:0019903]; ubiquitin protein ligase binding [GO:0031625]	cyto	0
ENSOARP00000003455.1	W5NZ57	Proteasome subunit beta (EC 3.4.25.1)	PSMB10	2.95	3	11.4	28,984	cell morphogenesis [GO:0000902]; proteolysis involved in cellular protein catabolic process [GO:0051603]; T cell proliferation [GO:0042098]	cytoplasm [GO:0005737]; nucleus [GO:0005634]; proteasome core complex [GO:0005839]; spermatoproteasome complex [GO:1990111]	threonine-type endopeptidase activity [GO:0004298]	cyto	0
ENSOARP00000003458.1	W5NZ60	Dihydroxyacetone phosphate acyltransferase (DAP-AT) (DHAP-AT) (EC 2.3.1.42)	GNPAT	4.21	3	4.9	77,678	cerebellum morphogenesis [GO:0021587]; ether lipid biosynthetic process [GO:0008611]; glycerophospholipid metabolic process [GO:0006650]; membrane organization [GO:0061024]; paranodal junction assembly [GO:0030913]; synapse assembly [GO:0007416]	peroxisomal membrane [GO:0005778]	glycerone-phosphate O-acyltransferase activity [GO:0016287]; palmitoyl-CoA hydrolase activity [GO:0016290]; signaling receptor binding [GO:0005102]	cyto	0
ENSOARP00000003468.1	W5NZ70	Uncharacterized protein	LGALS3BP	17.26	21	26.3	59,863		extracellular space [GO:0005615]; membrane [GO:0016020]	scavenger receptor activity [GO:0005044]	cyto	0
ENSOARP00000003587.1	W5NZI9	Uncharacterized protein	TBK1	4.06	2	3.4	83,733	activation of innate immune response [GO:0002218]; defense response to Gram-positive bacterium [GO:0050830]; dendritic cell proliferation [GO:0044565]; innate immune response [GO:0045087]; negative regulation of gene expression [GO:0010629]; peptidyl-serine phosphorylation [GO:0018105]; peptidyl-threonine phosphorylation [GO:0018107]; positive regulation of I-kappaB kinase/NF-kappaB signaling [GO…	aggresome [GO:0016235]; cytoplasm [GO:0005737]; nucleoplasm [GO:0005654]	ATP binding [GO:0005524]; identical protein binding [GO:0042802]; nucleic acid binding [GO:0003676]; phosphoprotein binding [GO:0051219]; protein phosphatase binding [GO:0019903]; protein serine/threonine kinase activity [GO:0004674]	cyto	0
ENSOARP00000003593.1	W5NZJ5	Sulfotransferase (EC 2.8.2.-)	LOC101114075	7.32	20	31.1	35,160			sulfotransferase activity [GO:0008146]	cyto	0
ENSOARP00000003607.1	W5NZK9	Uncharacterized protein	FLNC	13.59	19	8.9	276,110	muscle fiber development [GO:0048747]	cytosol [GO:0005829]; sarcolemma [GO:0042383]	actin binding [GO:0003779]; ankyrin binding [GO:0030506]	cyto	0
ENSOARP00000003618.1	W5NZM0	Uncharacterized protein	VDAC3	18.61	53	54.2	30,851	regulation of cilium assembly [GO:1902017]	mitochondrial outer membrane [GO:0005741]	voltage-gated anion channel activity [GO:0008308]	cyto	0
ENSOARP00000003644.1	W5NZP6	Uncharacterized protein	RALGAPA2	2.4	2	1.1	207,425	regulation of small GTPase mediated signal transduction [GO:0051056]	cytosol [GO:0005829]; nucleus [GO:0005634]; plasma membrane [GO:0005886]	GTPase activator activity [GO:0005096]	cyto	0
ENSOARP00000003726.1	W5NZX8	Uncharacterized protein	CALM1	34.79	65	99.3	16,934	calcium-mediated signaling [GO:0019722]		calcium ion binding [GO:0005509]	cyto	0
ENSOARP00000003727.1	W5NZX9	Spectrin beta chain	SPTBN1	114.26	79	34.8	274,406	actin filament capping [GO:0051693]; common-partner SMAD protein phosphorylation [GO:0007182]; Golgi to plasma membrane protein transport [GO:0043001]; membrane assembly [GO:0071709]; mitotic cytokinesis [GO:0000281]; plasma membrane organization [GO:0007009]; positive regulation of interleukin-2 secretion [GO:1900042]; positive regulation of protein localization to plasma membrane [GO:1903078]; …	axolemma [GO:0030673]; cuticular plate [GO:0032437]; M band [GO:0031430]; nucleolus [GO:0005730]; postsynaptic density [GO:0014069]; spectrin [GO:0008091]	actin binding [GO:0003779]; ankyrin binding [GO:0030506]; GTPase binding [GO:0051020]; phospholipid binding [GO:0005543]; structural constituent of cytoskeleton [GO:0005200]	cyto	0
ENSOARP00000003779.1	W5P031	Uncharacterized protein	HDHD2	4.82	4	15.8	28,541			enzyme binding [GO:0019899]; phosphatase activity [GO:0016791]	cyto	0
ENSOARP00000003837.1	W5P089	Uncharacterized protein	CASC4	4	3	8.2	36,956		Golgi apparatus [GO:0005794]		cyto	0
ENSOARP00000003854.1	W5P0A6	Uncharacterized protein	PAFAH1B2	3.05	2	8.7	25,647	positive regulation of macroautophagy [GO:0016239]; spermatogenesis [GO:0007283]	cytosol [GO:0005829]; fibrillar center [GO:0001650]; plasma membrane [GO:0005886]		cyto	0
ENSOARP00000003878.1	W5P0D0	Uncharacterized protein	FUNDC1	2	2	11	17,173	autophagy of mitochondrion [GO:0000422]; response to hypoxia [GO:0001666]	integral component of mitochondrial outer membrane [GO:0031307]		cyto	0
ENSOARP00000003888.1	W5P0E0	Uncharacterized protein	ARFIP1	2.81	2	6.7	38,449	regulation of protein secretion [GO:0050708]	trans-Golgi network membrane [GO:0032588]	phosphatidylinositol-4-phosphate binding [GO:0070273]; protein domain specific binding [GO:0019904]	cyto	0
ENSOARP00000003916.1	W5P0G8	Prefoldin subunit 3	VBP1	10.31	9	37.6	22,486	protein folding [GO:0006457]	cytosol [GO:0005829]; intracellular membrane-bounded organelle [GO:0043231]; prefoldin complex [GO:0016272]		cyto	0
ENSOARP00000003921.1	W5P0H3	Uncharacterized protein	RPL7A	2.37	3	15.2	30,253	ribosome biogenesis [GO:0042254]	ribonucleoprotein complex [GO:1990904]		cyto	0
ENSOARP00000003968.1	W5P0M0	Mitogen-activated protein kinase (EC 2.7.11.24)	MAPK3	2.29	6	12.9	37,772			ATP binding [GO:0005524]; MAP kinase activity [GO:0004707]	cyto	0
ENSOARP00000003986.1	W5P0N8	Uncharacterized protein	PSME3	3.54	2	10.2	29,506	negative regulation of extrinsic apoptotic signaling pathway [GO:2001237]; regulation of proteasomal protein catabolic process [GO:0061136]	cytosol [GO:0005829]; nucleoplasm [GO:0005654]; proteasome activator complex [GO:0008537]	endopeptidase activator activity [GO:0061133]; identical protein binding [GO:0042802]; MDM2/MDM4 family protein binding [GO:0097371]; p53 binding [GO:0002039]	cyto	0
ENSOARP00000004003.1	W5P0Q5	Uncharacterized protein	PPID	11.77	12	26.5	40,987	protein folding [GO:0006457]		peptidyl-prolyl cis-trans isomerase activity [GO:0003755]	cyto	0
ENSOARP00000004028.1	W5P0T0	Methionine synthase (EC 2.1.1.13) (5-methyltetrahydrofolate--homocysteine methyltransferase)	MTR	6.07	5	5	141,037	cobalamin metabolic process [GO:0009235]; pteridine-containing compound metabolic process [GO:0042558]	cytosol [GO:0005829]	cobalamin binding [GO:0031419]; methionine synthase activity [GO:0008705]; zinc ion binding [GO:0008270]	cyto	0
ENSOARP00000004054.1	W5P0V5	Uncharacterized protein	RAB11B	10.22	11	33.8	25,129	amyloid-beta clearance by transcytosis [GO:0150093]; cellular response to acidic pH [GO:0071468]; constitutive secretory pathway [GO:0045054]; establishment of protein localization to membrane [GO:0090150]; insulin secretion involved in cellular response to glucose stimulus [GO:0035773]; melanosome transport [GO:0032402]; receptor recycling [GO:0001881]; regulated exocytosis [GO:0045055]; regulat…	phagocytic vesicle [GO:0045335]; recycling endosome membrane [GO:0055038]	GDP binding [GO:0019003]; GTPase activity [GO:0003924]; GTP binding [GO:0005525]; myosin V binding [GO:0031489]	cyto	0
ENSOARP00000004059.1	W5P0W0	Uncharacterized protein	IST1	2.46	2	4.2	41,303	abscission [GO:0009838]; cytoskeleton-dependent cytokinesis [GO:0061640]; positive regulation of collateral sprouting [GO:0048672]; positive regulation of proteolysis [GO:0045862]; protein transport [GO:0015031]; viral capsid secondary envelopment [GO:0046745]; viral release from host cell [GO:0019076]	centrosome [GO:0005813]; chromatin [GO:0000785]; cytosol [GO:0005829]; endoplasmic reticulum-Golgi intermediate compartment [GO:0005793]; Flemming body [GO:0090543]	MIT domain binding [GO:0090541]; protein-containing complex binding [GO:0044877]	cyto	0
ENSOARP00000004099.1	W5P100	AP-1 complex subunit gamma	AP1G1	4.48	5	6.1	93,960	endosome to melanosome transport [GO:0035646]; Golgi to lysosome transport [GO:0090160]; intracellular protein transport [GO:0006886]; positive regulation of natural killer cell degranulation [GO:0043323]	AP-1 adaptor complex [GO:0030121]; cytosol [GO:0005829]; recycling endosome [GO:0055037]	GTP-dependent protein binding [GO:0030742]; kinesin binding [GO:0019894]; Rab GTPase binding [GO:0017137]	cyto	0
ENSOARP00000004113.1	W5P114	Uncharacterized protein	RPS5	7.53	15	23.5	22,876	regulation of translational fidelity [GO:0006450]; translation [GO:0006412]	cytosolic small ribosomal subunit [GO:0022627]	mRNA binding [GO:0003729]; structural constituent of ribosome [GO:0003735]	cyto	0
ENSOARP00000004171.1	A8DR93	Heat shock protein 90 alpha family class A member 1 (Heat shock protein alpha)	HSPCA HSP90AA1	62.49	71	49.3	84,731	axon extension [GO:0048675]; central nervous system neuron axonogenesis [GO:0021955]; chaperone-mediated protein complex assembly [GO:0051131]; establishment of cell polarity [GO:0030010]; positive regulation of cellular protein catabolic process [GO:1903364]; positive regulation of nitric oxide biosynthetic process [GO:0045429]; positive regulation of peptidyl-serine phosphorylation [GO:0033138]…	axonal growth cone [GO:0044295]; cytoplasm [GO:0005737]; cytosol [GO:0005829]; dendritic growth cone [GO:0044294]; neuronal cell body [GO:0043025]; nucleus [GO:0005634]; perinuclear region of cytoplasm [GO:0048471]; protein-containing complex [GO:0032991]	ATPase activity [GO:0016887]; ATP binding [GO:0005524]; disordered domain specific binding [GO:0097718]; DNA polymerase binding [GO:0070182]; GTPase binding [GO:0051020]; histone deacetylase binding [GO:0042826]; nitric-oxide synthase regulator activity [GO:0030235]; protein homodimerization activity [GO:0042803]; protein tyrosine kinase binding [GO:1990782]; scaffold protein binding [GO:0097110]…	cyto	0
ENSOARP00000004202.1	W5P1A3	Uncharacterized protein		9.47	21	47.9	13,089			aspartic-type endopeptidase activity [GO:0004190]	cyto	0
ENSOARP00000004254.1	W5P1F5	Uncharacterized protein	CHMP2A	1.72	3	8.1	25,132	establishment of protein localization [GO:0045184]; exit from mitosis [GO:0010458]; membrane invagination [GO:0010324]; midbody abscission [GO:0061952]; mitotic metaphase plate congression [GO:0007080]; negative regulation of cell death [GO:0060548]; negative regulation of centriole elongation [GO:1903723]; nuclear envelope reassembly [GO:0031468]; positive regulation of exosomal secretion [GO:19…	chromatin [GO:0000785]; ESCRT III complex [GO:0000815]; membrane coat [GO:0030117]; nuclear envelope [GO:0005635]	phosphatidylcholine binding [GO:0031210]; protein domain specific binding [GO:0019904]	cyto	0
ENSOARP00000004266.1	W5P1G7	Uncharacterized protein		6.86	15	35	44,929			RNA binding [GO:0003723]	cyto	0
ENSOARP00000004272.1	B2LYK6	RAB7A, member RAS oncogene family (RAS oncogene family-like 7A)	RAB7A	7.12	11	37.7	23,516	autophagosome assembly [GO:0000045]; early endosome to late endosome transport [GO:0045022]; endosome to lysosome transport [GO:0008333]; epidermal growth factor catabolic process [GO:0007174]; lipophagy [GO:0061724]; negative regulation of exosomal secretion [GO:1903542]; phagosome acidification [GO:0090383]; phagosome-lysosome fusion [GO:0090385]; positive regulation of exosomal secretion [GO:1…	cytosol [GO:0005829]; extrinsic component of lysosome membrane [GO:0032419]; Golgi apparatus [GO:0005794]; late endosome membrane [GO:0031902]; lipid droplet [GO:0005811]; phagocytic vesicle [GO:0045335]; phagophore assembly site membrane [GO:0034045]; retromer complex [GO:0030904]	GDP binding [GO:0019003]; GTPase activity [GO:0003924]; GTP binding [GO:0005525]; retromer complex binding [GO:1905394]	cyto	0
ENSOARP00000004307.1	W5P1K8	Uncharacterized protein	TNPO3	6.24	4	4.5	108,868	protein import into nucleus [GO:0006606]	nucleus [GO:0005634]	identical protein binding [GO:0042802]	cyto	0
ENSOARP00000004316.1	W5P1L7	Uncharacterized protein	F2	10.24	8	10.8	74,550	antimicrobial humoral immune response mediated by antimicrobial peptide [GO:0061844]; cell surface receptor signaling pathway [GO:0007166]; cytolysis by host of symbiont cells [GO:0051838]; fibrinolysis [GO:0042730]; negative regulation of astrocyte differentiation [GO:0048712]; negative regulation of cytokine production involved in inflammatory response [GO:1900016]; negative regulation of prote…	external side of plasma membrane [GO:0009897]; extracellular space [GO:0005615]	calcium ion binding [GO:0005509]; enzyme activator activity [GO:0008047]; heparin binding [GO:0008201]; lipopolysaccharide binding [GO:0001530]; serine-type endopeptidase activity [GO:0004252]; signaling receptor binding [GO:0005102]; thrombospondin receptor activity [GO:0070053]	cyto	0
ENSOARP00000004323.1	W5P1M4	Uncharacterized protein	ACAA2	101.1	209	84.5	41,675	cellular response to hypoxia [GO:0071456]; negative regulation of mitochondrial membrane permeability involved in apoptotic process [GO:1902109]; negative regulation of mitochondrial outer membrane permeabilization involved in apoptotic signaling pathway [GO:1901029]	mitochondrion [GO:0005739]	transferase activity, transferring acyl groups other than amino-acyl groups [GO:0016747]	cyto	0
ENSOARP00000004340.1	W5P1P1	Uncharacterized protein	IKBKG	7.88	4	9.4	47,879	cellular response to DNA damage stimulus [GO:0006974]; establishment of vesicle localization [GO:0051650]; positive regulation of I-kappaB kinase/NF-kappaB signaling [GO:0043123]; positive regulation of NF-kappaB transcription factor activity [GO:0051092]; positive regulation of transcription by RNA polymerase II [GO:0045944]	IkappaB kinase complex [GO:0008385]; mitotic spindle [GO:0072686]; nucleus [GO:0005634]; spindle pole [GO:0000922]; ubiquitin ligase complex [GO:0000151]	K63-linked polyubiquitin modification-dependent protein binding [GO:0070530]; linear polyubiquitin binding [GO:1990450]; protein domain specific binding [GO:0019904]; protein heterodimerization activity [GO:0046982]; protein homodimerization activity [GO:0042803]; ubiquitin protein ligase binding [GO:0031625]	cyto	0
ENSOARP00000004349.1	W5P1Q0	AP complex subunit beta	AP1B1	6.28	23	21.3	101,900	determination of left/right symmetry [GO:0007368]; heart development [GO:0007507]; intracellular protein transport [GO:0006886]; vesicle-mediated transport [GO:0016192]	cytosol [GO:0005829]; Golgi apparatus [GO:0005794]; membrane coat [GO:0030117]	clathrin binding [GO:0030276]; protein kinase binding [GO:0019901]	cyto	0
ENSOARP00000004372.1	W5P1S3	Uncharacterized protein	SLC25A13	41.13	52	51	74,138	aspartate transmembrane transport [GO:0015810]; ATP biosynthetic process [GO:0006754]; malate-aspartate shuttle [GO:0043490]; response to calcium ion [GO:0051592]	integral component of membrane [GO:0016021]; mitochondrion [GO:0005739]	calcium ion binding [GO:0005509]; identical protein binding [GO:0042802]; L-aspartate transmembrane transporter activity [GO:0015183]; L-glutamate transmembrane transporter activity [GO:0005313]	cyto	0
ENSOARP00000004383.1	W5P1T4	Serine/threonine-protein phosphatase (EC 3.1.3.16)	PPP4C	7.38	6	21.5	35,125	regulation of double-strand break repair via homologous recombination [GO:0010569]	cytosol [GO:0005829]; nucleus [GO:0005634]; plasma membrane [GO:0005886]; protein phosphatase 4 complex [GO:0030289]	protein serine/threonine phosphatase activity [GO:0004722]	cyto	0
ENSOARP00000004408.1	W5P1V9	Uncharacterized protein	RAB24	3.49	3	16.6	23,368		autophagosome [GO:0005776]	GTPase activity [GO:0003924]; GTP binding [GO:0005525]	cyto	0
ENSOARP00000004428.1	W5P1X9	Fructose-bisphosphate aldolase (EC 4.1.2.13)	ALDOA	50.96	73	75	39,436	glycolytic process [GO:0006096]		fructose-bisphosphate aldolase activity [GO:0004332]	cyto	0
ENSOARP00000004456.1	W5P207	Adenosine deaminase	ADA	12.4	10	33.9	40,738	adenosine catabolic process [GO:0006154]; dATP catabolic process [GO:0046061]; deoxyadenosine catabolic process [GO:0006157]; embryonic digestive tract development [GO:0048566]; germinal center B cell differentiation [GO:0002314]; hypoxanthine biosynthetic process [GO:0046101]; inosine biosynthetic process [GO:0046103]; liver development [GO:0001889]; lung alveolus development [GO:0048286]; negat…	cytosol [GO:0005829]; external side of plasma membrane [GO:0009897]; lysosome [GO:0005764]	adenosine deaminase activity [GO:0004000]; zinc ion binding [GO:0008270]	cyto	0
ENSOARP00000004463.1	W5P214	Transgelin	TAGLN	10.7	11	34.7	25,036	epithelial cell differentiation [GO:0030855]		actin filament binding [GO:0051015]	cyto	0
ENSOARP00000004534.1	W5P285	Glucose-6-phosphate 1-dehydrogenase (EC 1.1.1.49)	G6PD	7.94	8	12.8	58,976	cellular response to oxidative stress [GO:0034599]; cholesterol biosynthetic process [GO:0006695]; erythrocyte maturation [GO:0043249]; glucose metabolic process [GO:0006006]; glutathione metabolic process [GO:0006749]; negative regulation of protein glutathionylation [GO:0010734]; pentose biosynthetic process [GO:0019322]; pentose-phosphate shunt, oxidative branch [GO:0009051]; ribose phosphate …	cytoplasmic side of plasma membrane [GO:0009898]; cytosol [GO:0005829]	glucose-6-phosphate dehydrogenase activity [GO:0004345]; glucose binding [GO:0005536]; NADP binding [GO:0050661]; protein homodimerization activity [GO:0042803]	cyto	0
ENSOARP00000004573.1	W5P2C4	40S ribosomal protein S4		6.19	9	34.5	26,070	translation [GO:0006412]	ribosome [GO:0005840]	rRNA binding [GO:0019843]; structural constituent of ribosome [GO:0003735]	cyto	0
ENSOARP00000004654.1	W5P2K4	Uncharacterized protein	CLYBL	11.53	9	34.3	33,785	protein homotrimerization [GO:0070207]; regulation of cobalamin metabolic process [GO:0106064]		(3S)-citramalyl-CoA lyase activity [GO:0047777]; magnesium ion binding [GO:0000287]; malate synthase activity [GO:0004474]	cyto	0
ENSOARP00000004655.1	W5P2K5	Uncharacterized protein		4.37	9	5.808	43,945		intermediate filament [GO:0005882]	structural molecule activity [GO:0005198]	cyto	0
ENSOARP00000004686.1	W5P2N6	Adenosylhomocysteinase (EC 3.3.1.1)	AHCYL2	1.91	2	3.143	56,882	one-carbon metabolic process [GO:0006730]		adenosylhomocysteinase activity [GO:0004013]	cyto	0
ENSOARP00000004710.1	W5P2R0	Uncharacterized protein		2	13	43.8	23,657	glycolytic process [GO:0006096]		phosphoglycerate mutase activity [GO:0004619]	cyto	0
ENSOARP00000004744.1	W5P2U4	Uncharacterized protein	LOC101105644	7.84	9	21.3	48,343		cytoplasm [GO:0005737]	translation release factor activity [GO:0003747]	cyto	0
ENSOARP00000004751.1	W5P2V1	Uncharacterized protein	PCCA	54.6	62	58.5	70,916			ATP binding [GO:0005524]; enzyme binding [GO:0019899]; metal ion binding [GO:0046872]; propionyl-CoA carboxylase activity [GO:0004658]	cyto	0
ENSOARP00000004753.1	W5P2V3	Uncharacterized protein	PEPD	12.11	9	25	54,859			aminopeptidase activity [GO:0004177]; manganese ion binding [GO:0030145]	cyto	0
ENSOARP00000004789.1	W5P2Y9	Peptidyl-prolyl cis-trans isomerase (PPIase) (EC 5.2.1.8)	LOC101119655	4	22	48.5	17,630			peptidyl-prolyl cis-trans isomerase activity [GO:0003755]	cyto	0
ENSOARP00000004803.1	W5P303	14-3-3 protein beta/alpha	YWHAB	11.69	41	53.2	32,050	cytoplasmic sequestering of protein [GO:0051220]; negative regulation of G protein-coupled receptor signaling pathway [GO:0045744]; negative regulation of protein dephosphorylation [GO:0035308]; positive regulation of catalytic activity [GO:0043085]; protein targeting [GO:0006605]	cytosol [GO:0005829]; perinuclear region of cytoplasm [GO:0048471]	histone deacetylase binding [GO:0042826]; identical protein binding [GO:0042802]; phosphoserine residue binding [GO:0050815]; protein domain specific binding [GO:0019904]	cyto	0
ENSOARP00000004823.1	W5P323	Glucose-6-phosphate isomerase (EC 5.3.1.9)	GPI	31.96	38	47	62,891	erythrocyte homeostasis [GO:0034101]; gluconeogenesis [GO:0006094]; glucose homeostasis [GO:0042593]; glycolytic process [GO:0006096]; in utero embryonic development [GO:0001701]; mesoderm formation [GO:0001707]	ciliary membrane [GO:0060170]	glucose-6-phosphate isomerase activity [GO:0004347]	cyto	0
ENSOARP00000004828.1	W5P328	Eukaryotic translation initiation factor 2A (eIF-2A)	EIF2A	6.14	5	8.9	65,224	positive regulation of signal transduction [GO:0009967]; protein phosphorylation [GO:0006468]; ribosome assembly [GO:0042255]; SREBP signaling pathway [GO:0032933]	eukaryotic translation initiation factor 2 complex [GO:0005850]	ribosome binding [GO:0043022]; translation initiation factor activity [GO:0003743]; tRNA binding [GO:0000049]	cyto	0
ENSOARP00000004852.1	W5P352	Uncharacterized protein	PPL	16.23	12	6.2	193,186	response to mechanical stimulus [GO:0009612]	cytoskeleton [GO:0005856]		cyto	0
ENSOARP00000004859.1	W5P359	Uncharacterized protein	STIP1	10.44	9	15.9	68,163				cyto	0
ENSOARP00000004863.1	W5P363	Uncharacterized protein	VAT1	2.41	3	8	33,863	negative regulation of mitochondrial fusion [GO:0010637]		oxidoreductase activity [GO:0016491]; zinc ion binding [GO:0008270]	cyto	0
ENSOARP00000004869.1	W5P369	AP-2 complex subunit alpha	AP2A2	15.58	22	19.6	106,493	clathrin-dependent endocytosis [GO:0072583]; intracellular protein transport [GO:0006886]	AP-2 adaptor complex [GO:0030122]	clathrin adaptor activity [GO:0035615]	cyto	0
ENSOARP00000004875.1	W5P375	Uncharacterized protein	TCP1	13.78	15	19.5	60,522	binding of sperm to zona pellucida [GO:0007339]; positive regulation of establishment of protein localization to telomere [GO:1904851]; positive regulation of telomerase activity [GO:0051973]; positive regulation of telomerase RNA localization to Cajal body [GO:1904874]; positive regulation of telomere maintenance via telomerase [GO:0032212]; protein folding [GO:0006457]; protein stabilization [G…	acrosomal vesicle [GO:0001669]; cell body [GO:0044297]; chaperonin-containing T-complex [GO:0005832]; Golgi apparatus [GO:0005794]; microtubule [GO:0005874]; nuclear heterochromatin [GO:0005720]; pericentriolar material [GO:0000242]; zona pellucida receptor complex [GO:0002199]	ATP binding [GO:0005524]; ubiquitin protein ligase binding [GO:0031625]; unfolded protein binding [GO:0051082]	cyto	0
ENSOARP00000004896.1	W5P396	U6 snRNA-associated Sm-like protein LSm2	LSM2	2.01	2	35.1	10,703	mRNA splicing, via spliceosome [GO:0000398]	catalytic step 2 spliceosome [GO:0071013]; Lsm2-8 complex [GO:0120115]; P-body [GO:0000932]; U2-type precatalytic spliceosome [GO:0071005]; U4/U6 x U5 tri-snRNP complex [GO:0046540]; U6 snRNP [GO:0005688]	Ral GTPase binding [GO:0017160]; RNA binding [GO:0003723]	cyto	0
ENSOARP00000004915.1	W5P3B5	Uncharacterized protein		9.8	10	33.88	27,751			protein domain specific binding [GO:0019904]	cyto	0
ENSOARP00000004948.1	W5P3E8	Rab GDP dissociation inhibitor	GDI1	8.14	39	34.7	48,929	negative regulation of protein targeting to membrane [GO:0090315]; protein transport [GO:0015031]; small GTPase mediated signal transduction [GO:0007264]	cytoplasm [GO:0005737]; midbody [GO:0030496]	GTPase activator activity [GO:0005096]; Rab GDP-dissociation inhibitor activity [GO:0005093]	cyto	0
ENSOARP00000004985.1	W5P3I5	Uncharacterized protein	CNDP2	19.35	16	40.3	50,607		cytosol [GO:0005829]; nucleoplasm [GO:0005654]	dipeptidase activity [GO:0016805]; metal ion binding [GO:0046872]; metallopeptidase activity [GO:0008237]	cyto	0
ENSOARP00000005020.1	W5P3L8	Uncharacterized protein	RAB21	4.82	3	18.5	24,017	Rab protein signal transduction [GO:0032482]	membrane [GO:0016020]	GTPase activity [GO:0003924]; GTP binding [GO:0005525]	cyto	0
ENSOARP00000005032.1	W5P3N0	Uncharacterized protein	DNMT3B	4.44	7	22.9	32,515	regulation of microtubule polymerization or depolymerization [GO:0031110]	microtubule [GO:0005874]; microtubule organizing center [GO:0005815]	microtubule plus-end binding [GO:0051010]	cyto	0
ENSOARP00000005036.1	W5P3N4	Uncharacterized protein	FLOT2	11.95	6	14	51,913	anterograde dendritic transport [GO:0098937]; membrane raft assembly [GO:0001765]; negative regulation of amyloid precursor protein catabolic process [GO:1902992]; negative regulation of gene expression [GO:0010629]; positive regulation of establishment of T cell polarity [GO:1903905]; positive regulation of NF-kappaB transcription factor activity [GO:0051092]; protein localization to plasma memb…	acrosomal membrane [GO:0002080]; basolateral plasma membrane [GO:0016323]; cell-cell adherens junction [GO:0005913]; cell-cell contact zone [GO:0044291]; cortical actin cytoskeleton [GO:0030864]; dendrite cytoplasm [GO:0032839]; endocytic vesicle [GO:0030139]; endosome [GO:0005768]; flotillin complex [GO:0016600]; glutamatergic synapse [GO:0098978]; lamellipodium [GO:0030027]; perinuclear region …	protein heterodimerization activity [GO:0046982]	cyto	0
ENSOARP00000005041.1	W5P3N9	Uncharacterized protein	TOM1L1	2.95	4	11	52,359	intracellular protein transport [GO:0006886]	cell [GO:0005623]	protein kinase activator activity [GO:0030295]	cyto	0
ENSOARP00000005169.1	W5P417	Uncharacterized protein	YWHAH	4.6	21	39.6	25,232	glucocorticoid catabolic process [GO:0006713]; glucocorticoid receptor signaling pathway [GO:0042921]; intracellular protein transport [GO:0006886]; membrane depolarization during action potential [GO:0086010]; negative regulation of dendrite morphogenesis [GO:0050774]; positive regulation of transcription, DNA-templated [GO:0045893]; regulation of sodium ion transmembrane transporter activity [G…	cytoplasm [GO:0005737]; plasma membrane [GO:0005886]	actin binding [GO:0003779]; enzyme binding [GO:0019899]; glucocorticoid receptor binding [GO:0035259]; identical protein binding [GO:0042802]; ion channel binding [GO:0044325]; protein domain specific binding [GO:0019904]; protein heterodimerization activity [GO:0046982]; sodium channel regulator activity [GO:0017080]	cyto	0
ENSOARP00000005228.1	W5P476	Uncharacterized protein	FAM160A1	2	3	2.8	114,965				cyto	0
ENSOARP00000005307.1	W5P4F5	Uncharacterized protein	RAB27B	6.11	7	24.8	24,631	multivesicular body sorting pathway [GO:0071985]; positive regulation of exocytosis [GO:0045921]	Golgi stack [GO:0005795]; melanosome [GO:0042470]; multivesicular body membrane [GO:0032585]; trans-Golgi network transport vesicle [GO:0030140]	GDP binding [GO:0019003]; GTPase activity [GO:0003924]; GTP binding [GO:0005525]; myosin V binding [GO:0031489]; protein domain specific binding [GO:0019904]	cyto	0
ENSOARP00000005329.1	A8D8X1	60S ribosomal protein L10 (Protein QM homolog) (Ribosomal protein L10)	RPL10 QM	1.37	5	23.8	24,603	embryonic brain development [GO:1990403]; regulation of translation [GO:0006417]; translation [GO:0006412]	cytosolic large ribosomal subunit [GO:0022625]	structural constituent of ribosome [GO:0003735]; translation regulator activity [GO:0045182]	cyto	0
ENSOARP00000005332.1	W5P4H9	Uncharacterized protein		6.07	6	8.673	41,798			aspartic-type endopeptidase activity [GO:0004190]	cyto	0
ENSOARP00000005333.1	W5P4I0	RuvB-like helicase (EC 3.6.4.12)	RUVBL1	5.02	5	12.6	46,338	DNA recombination [GO:0006310]; DNA repair [GO:0006281]; histone H2A acetylation [GO:0043968]; histone H4 acetylation [GO:0043967]; positive regulation of canonical Wnt signaling pathway [GO:0090263]	cytosol [GO:0005829]; Ino80 complex [GO:0031011]; MLL1 complex [GO:0071339]; NuA4 histone acetyltransferase complex [GO:0035267]; R2TP complex [GO:0097255]; ribonucleoprotein complex [GO:1990904]; Swr1 complex [GO:0000812]	ADP binding [GO:0043531]; ATPase binding [GO:0051117]; ATP binding [GO:0005524]; ATP-dependent 5'-3' DNA helicase activity [GO:0043141]; TBP-class protein binding [GO:0017025]; TFIID-class transcription factor complex binding [GO:0001094]; transcription coactivator activity [GO:0003713]	cyto	0
ENSOARP00000005338.1	W5P4I5	Uncharacterized protein	HNRNPH3	2	2	2.89	36,930			RNA binding [GO:0003723]	cyto	0
ENSOARP00000005374.1	W5P4M1	Uncharacterized protein	PHB2	36.8	45	55.6	30,569	mammary gland alveolus development [GO:0060749]; mammary gland branching involved in thelarche [GO:0060744]; mitochondrion organization [GO:0007005]; negative regulation of apoptotic process [GO:0043066]; negative regulation of DNA-binding transcription factor activity [GO:0043433]; negative regulation of intracellular estrogen receptor signaling pathway [GO:0033147]; negative regulation of mamma…	cell periphery [GO:0071944]; cell surface [GO:0009986]; mitochondrial inner membrane [GO:0005743]; mitochondrial outer membrane [GO:0005741]; nuclear matrix [GO:0016363]; protein-containing complex [GO:0032991]	amide binding [GO:0033218]; protein C-terminus binding [GO:0008022]; protein N-terminus binding [GO:0047485]; sphingolipid binding [GO:0046625]	cyto	0
ENSOARP00000005375.1	W5P4M2	Uncharacterized protein	TPP2	2.42	3	3.4	132,789			serine-type endopeptidase activity [GO:0004252]; tripeptidyl-peptidase activity [GO:0008240]	cyto	0
ENSOARP00000005459.1	W5P4V6	Uncharacterized protein	BRK1	5.09	3	30.5	12,019	actin filament organization [GO:0007015]	SCAR complex [GO:0031209]	protein-containing complex binding [GO:0044877]	cyto	0
ENSOARP00000005479.1	W5P4X6	Uncharacterized protein	SERPINB8	3.6	2	6.469	42,196	epithelial cell-cell adhesion [GO:0090136]	cytosol [GO:0005829]; extracellular space [GO:0005615]	serine-type endopeptidase inhibitor activity [GO:0004867]	cyto	0
ENSOARP00000005627.1	W5P5C4	Uncharacterized protein	NARS	12.68	10	12.5	64,264	asparaginyl-tRNA aminoacylation [GO:0006421]	cytosol [GO:0005829]	asparagine-tRNA ligase activity [GO:0004816]; ATP binding [GO:0005524]; nucleic acid binding [GO:0003676]	cyto	0
ENSOARP00000005667.1	W5P5G4	Uncharacterized protein	UBQLN4	2.01	2	3.597	59,337	cellular response to DNA damage stimulus [GO:0006974]; negative regulation of autophagosome maturation [GO:1901097]; negative regulation of double-strand break repair via homologous recombination [GO:2000042]; regulation of proteasomal ubiquitin-dependent protein catabolic process [GO:0032434]	autophagosome [GO:0005776]; cytosolic proteasome complex [GO:0031597]; endoplasmic reticulum membrane [GO:0005789]; nuclear proteasome complex [GO:0031595]; site of DNA damage [GO:0090734]	identical protein binding [GO:0042802]; polyubiquitin modification-dependent protein binding [GO:0031593]	cyto	0
ENSOARP00000005668.1	W5P5G5	Uncharacterized protein	CAPNS1	11.44	12	40.7	28,040		cytosol [GO:0005829]; membrane [GO:0016020]	calcium-dependent cysteine-type endopeptidase activity [GO:0004198]; calcium ion binding [GO:0005509]	cyto	0
ENSOARP00000005677.1	W5P5H4	Uncharacterized protein	AARS	14.31	15	14.9	106,743	alanyl-tRNA aminoacylation [GO:0006419]; cerebellar Purkinje cell layer development [GO:0021680]; negative regulation of neuron apoptotic process [GO:0043524]; neuromuscular process controlling balance [GO:0050885]; regulation of cytoplasmic translational fidelity [GO:0140018]; tRNA modification [GO:0006400]	cytosol [GO:0005829]	alanine-tRNA ligase activity [GO:0004813]; ATP binding [GO:0005524]; Ser-tRNA(Ala) hydrolase activity [GO:0002196]; translation regulator activity [GO:0045182]; tRNA binding [GO:0000049]; zinc ion binding [GO:0008270]	cyto	0
ENSOARP00000005685.1	W5P5I2	Uncharacterized protein		2.03	2	8.3	25,856	translation [GO:0006412]	ribosome [GO:0005840]	structural constituent of ribosome [GO:0003735]	cyto	0
ENSOARP00000005690.1	W5P5I7	Calmodulin	CALM2	4.14	15	43.24	16,706	calcium-mediated signaling [GO:0019722]		calcium ion binding [GO:0005509]	cyto	0
ENSOARP00000005731.1	W5P5M8	Uncharacterized protein	VPS26A	18.61	16	42.1	42,365	intracellular protein transport [GO:0006886]; retrograde transport, endosome to Golgi [GO:0042147]; retrograde transport, endosome to plasma membrane [GO:1990126]	cytosol [GO:0005829]; early endosome [GO:0005769]; endosome membrane [GO:0010008]; lysosome [GO:0005764]; retromer, cargo-selective complex [GO:0030906]; tubular endosome [GO:0097422]		cyto	0
ENSOARP00000005755.1	W5P5Q2	Uncharacterized protein	MVP	27.88	32	29.8	99,218	ERBB signaling pathway [GO:0038127]; negative regulation of protein autophosphorylation [GO:0031953]; negative regulation of protein tyrosine kinase activity [GO:0061099]; negative regulation of signaling [GO:0023057]	cytoskeleton [GO:0005856]; cytosol [GO:0005829]; nucleus [GO:0005634]; perinuclear region of cytoplasm [GO:0048471]	identical protein binding [GO:0042802]; protein kinase binding [GO:0019901]; protein phosphatase binding [GO:0019903]	cyto	0
ENSOARP00000005774.1	W5P5S1	Uncharacterized protein	RAB25	7.65	8	31.9	23,579	epithelial cell morphogenesis [GO:0003382]; positive regulation of cell population proliferation [GO:0008284]; positive regulation of epithelial cell migration [GO:0010634]; pseudopodium organization [GO:0031268]; regulation of vesicle-mediated transport [GO:0060627]	cytoplasmic vesicle [GO:0031410]; pseudopodium [GO:0031143]	GTPase activity [GO:0003924]; GTP binding [GO:0005525]; myosin V binding [GO:0031489]	cyto	0
ENSOARP00000005786.1	W5P5T3	Uncharacterized protein	SUPV3L1	16.84	15	21.7	73,684	chromatin maintenance [GO:0070827]; DNA recombination [GO:0006310]; mitochondrial mRNA catabolic process [GO:0000958]; mitochondrial mRNA surveillance [GO:0035946]; mitochondrial ncRNA surveillance [GO:0035945]; mitochondrial RNA 3'-end processing [GO:0000965]; mitochondrion morphogenesis [GO:0070584]; negative regulation of apoptotic process [GO:0043066]; positive regulation of cell growth [GO:0…	mitochondrial degradosome [GO:0045025]; mitochondrial nucleoid [GO:0042645]; nucleus [GO:0005634]	3'-5' RNA helicase activity [GO:0034458]; ATP-dependent RNA helicase activity [GO:0004004]; DNA binding [GO:0003677]; DNA helicase activity [GO:0003678]; double-stranded RNA binding [GO:0003725]; protein homodimerization activity [GO:0042803]	cyto	0
ENSOARP00000005787.1	W5P5T4	Uncharacterized protein	C3	17.95	12	17.4	102,706	complement activation [GO:0006956]	extracellular space [GO:0005615]	endopeptidase inhibitor activity [GO:0004866]	cyto	0
ENSOARP00000005791.1	W5P5T8	40S ribosomal protein S7	RPS7	4.37	6	31	19,886	translation [GO:0006412]	ribosome [GO:0005840]	structural constituent of ribosome [GO:0003735]	cyto	0
ENSOARP00000005819.1	W5P5W6	Uncharacterized protein	NDRG1	2.48	9	20.8	44,650	cellular response to hypoxia [GO:0071456]; DNA damage response, signal transduction by p53 class mediator [GO:0030330]; mast cell activation [GO:0045576]; negative regulation of cell population proliferation [GO:0008285]; peripheral nervous system myelin maintenance [GO:0032287]	cell-cell adherens junction [GO:0005913]; centrosome [GO:0005813]; cytosol [GO:0005829]; microtubule [GO:0005874]; nucleus [GO:0005634]; perinuclear region of cytoplasm [GO:0048471]; plasma membrane [GO:0005886]; recycling endosome membrane [GO:0055038]	cadherin binding [GO:0045296]; gamma-tubulin binding [GO:0043015]; microtubule binding [GO:0008017]; Rab GTPase binding [GO:0017137]	cyto	0
ENSOARP00000005822.1	W5P5W9	Triosephosphate isomerase (EC 5.3.1.1)	TPI1	22.12	26	77.6	22,807	gluconeogenesis [GO:0006094]; glyceraldehyde-3-phosphate biosynthetic process [GO:0046166]; glycolytic process [GO:0006096]; multicellular organism development [GO:0007275]		protein homodimerization activity [GO:0042803]; triose-phosphate isomerase activity [GO:0004807]; ubiquitin protein ligase binding [GO:0031625]	cyto	0
ENSOARP00000005839.1	W5P5Y5	Casein kinase I isoform alpha	CSNK1A1	11.83	12	24.3	38,915			ATP binding [GO:0005524]; protein serine/threonine kinase activity [GO:0004674]	cyto	0
ENSOARP00000005864.1	W5P610	Chloride intracellular channel protein	CLIC1	7.69	12	49.8	28,118	positive regulation of osteoblast differentiation [GO:0045669]; regulation of cell cycle [GO:0051726]; regulation of ion transmembrane transport [GO:0034765]; regulation of mitochondrial membrane potential [GO:0051881]	chloride channel complex [GO:0034707]; extracellular exosome [GO:0070062]; mitochondrion [GO:0005739]; nuclear envelope [GO:0005635]; perinuclear region of cytoplasm [GO:0048471]	chloride channel activity [GO:0005254]; voltage-gated ion channel activity [GO:0005244]	cyto	0
ENSOARP00000005875.1	W5P621	Uncharacterized protein	USP7	4.39	2	3.6	128,769	maintenance of DNA methylation [GO:0010216]; monoubiquitinated protein deubiquitination [GO:0035520]; negative regulation of NF-kappaB transcription factor activity [GO:0032088]; negative regulation of proteasomal ubiquitin-dependent protein catabolic process [GO:0032435]; positive regulation of DNA demethylation [GO:1901537]; protein stabilization [GO:0050821]; regulation of circadian rhythm [GO…	cytosol [GO:0005829]; nucleus [GO:0005634]; protein-containing complex [GO:0032991]	cysteine-type endopeptidase activity [GO:0004197]; Lys48-specific deubiquitinase activity [GO:1990380]; p53 binding [GO:0002039]; protein C-terminus binding [GO:0008022]; thiol-dependent ubiquitin-specific protease activity [GO:0004843]; transcription factor binding [GO:0008134]; ubiquitin protein ligase binding [GO:0031625]	cyto	0
ENSOARP00000005899.1	W5P645	Uncharacterized protein	RAB14	5.24	8	27	23,897	defense response to bacterium [GO:0042742]; endocytic recycling [GO:0032456]; fibroblast growth factor receptor signaling pathway [GO:0008543]; Golgi to endosome transport [GO:0006895]; phagosome maturation [GO:0090382]; regulation of embryonic development [GO:0045995]; regulation of protein localization [GO:0032880]	cytosol [GO:0005829]; phagocytic vesicle [GO:0045335]; recycling endosome [GO:0055037]; trans-Golgi network [GO:0005802]	GDP binding [GO:0019003]; GTPase activity [GO:0003924]; GTP binding [GO:0005525]; myosin V binding [GO:0031489]	cyto	0
ENSOARP00000005908.1	W5P654	Uncharacterized protein	GBA3	2.49	3	6.9	46,573	carbohydrate metabolic process [GO:0005975]		hydrolase activity, hydrolyzing O-glycosyl compounds [GO:0004553]	cyto	0
ENSOARP00000005909.1	W5P655	Uncharacterized protein	HK1	29.66	29	21.17	102,541	cellular glucose homeostasis [GO:0001678]; establishment of protein localization to mitochondrion [GO:0072655]; glycolytic process [GO:0006096]; maintenance of protein location in mitochondrion [GO:0072656]; positive regulation of cytokine secretion involved in immune response [GO:0002741]; positive regulation of interleukin-1 beta secretion [GO:0050718]	cytosol [GO:0005829]; membrane raft [GO:0045121]; mitochondrion [GO:0005739]	ATP binding [GO:0005524]; glucose binding [GO:0005536]; hexokinase activity [GO:0004396]; identical protein binding [GO:0042802]; peptidoglycan binding [GO:0042834]	cyto	0
ENSOARP00000005913.1	W5P659	Uncharacterized protein	HK1	60.85	53	42.1	102,129	cellular glucose homeostasis [GO:0001678]; glycolytic process [GO:0006096]	cell [GO:0005623]	ATP binding [GO:0005524]; glucose binding [GO:0005536]; hexokinase activity [GO:0004396]	cyto	0
ENSOARP00000005923.1	W5P669	Tubulin beta chain	TUBB4A	1.38	34	38.2	43,194	microtubule-based process [GO:0007017]; negative regulation of microtubule polymerization [GO:0031115]	axoneme [GO:0005930]; internode region of axon [GO:0033269]; microtubule [GO:0005874]; myelin sheath [GO:0043209]; neuronal cell body [GO:0043025]	calcium ion binding [GO:0005509]; GTPase activity [GO:0003924]; GTP binding [GO:0005525]; structural constituent of cytoskeleton [GO:0005200]	cyto	0
ENSOARP00000005925.1	W5P671	Uncharacterized protein	DDAH2	2.27	2	10.49	29,807	arginine catabolic process [GO:0006527]; citrulline metabolic process [GO:0000052]; positive regulation of nitric oxide biosynthetic process [GO:0045429]	cytosol [GO:0005829]; microtubule organizing center [GO:0005815]	dimethylargininase activity [GO:0016403]	cyto	0
ENSOARP00000005957.1	W5P6A3	40S ribosomal protein S3a	RPS3A	4.49	3	7.955	29,931	cell differentiation [GO:0030154]; translation [GO:0006412]	cytosolic small ribosomal subunit [GO:0022627]; nucleus [GO:0005634]	structural constituent of ribosome [GO:0003735]	cyto	0
ENSOARP00000005975.1	W5P6C1	Adenylosuccinate synthetase isozyme 2 (AMPSase 2) (AdSS 2) (EC 6.3.4.4) (Adenylosuccinate synthetase, acidic isozyme) (Adenylosuccinate synthetase, liver isozyme) (L-type adenylosuccinate synthetase) (IMP--aspartate ligase 2)	ADSS ADSS2	2.05	2	4.8	50,384	'de novo' AMP biosynthetic process [GO:0044208]	cytosol [GO:0005829]; plasma membrane [GO:0005886]	adenylosuccinate synthase activity [GO:0004019]; GTP binding [GO:0005525]; magnesium ion binding [GO:0000287]	cyto	0
ENSOARP00000006013.1	W5P6F9	Dipeptidyl peptidase 3 (EC 3.4.14.4) (Dipeptidyl aminopeptidase III) (Dipeptidyl peptidase III)	DPP3	16.17	15	26.4	79,276		cytosol [GO:0005829]; nuclear speck [GO:0016607]; plasma membrane [GO:0005886]	dipeptidyl-peptidase activity [GO:0008239]; metallopeptidase activity [GO:0008237]; zinc ion binding [GO:0008270]	cyto	0
ENSOARP00000006095.1	W5P6P1	Platelet-activating factor acetylhydrolase (EC 3.1.1.47)	PAFAH2	4.06	5	13.2	44,026	lipid catabolic process [GO:0016042]		1-alkyl-2-acetylglycerophosphocholine esterase activity [GO:0003847]	cyto	0
ENSOARP00000006098.1	W5P6P4	Uncharacterized protein	RPL7	12.91	8	25.2	29,424	maturation of LSU-rRNA from tricistronic rRNA transcript (SSU-rRNA, 5.8S rRNA, LSU-rRNA) [GO:0000463]	cytosolic large ribosomal subunit [GO:0022625]	structural constituent of ribosome [GO:0003735]	cyto	0
ENSOARP00000006109.1	W5P6Q5	Profilin	PFN1	13.53	25	79.6	10,687	actin cytoskeleton organization [GO:0030036]; modification of postsynaptic actin cytoskeleton [GO:0098885]; neural tube closure [GO:0001843]; regulation of transcription by RNA polymerase II [GO:0006357]; synapse maturation [GO:0060074]	cytoplasm [GO:0005737]; glutamatergic synapse [GO:0098978]; nucleus [GO:0005634]	actin binding [GO:0003779]; Rho GTPase binding [GO:0017048]	cyto	0
ENSOARP00000006141.1	B2MVX2	SLC25A11 (Solute carrier family 25 member 11)	SLC25A11	18.64	27	48.1	34,206		integral component of membrane [GO:0016021]		cyto	0
ENSOARP00000006178.1	W5P6X4	Eukaryotic translation initiation factor 3 subunit K (eIF3k) (Eukaryotic translation initiation factor 3 subunit 12) (eIF-3 p25)	EIF3K EIF3S12	7.62	15	45.9	25,074	formation of cytoplasmic translation initiation complex [GO:0001732]; regulation of translational initiation [GO:0006446]	cytosol [GO:0005829]; eukaryotic 43S preinitiation complex [GO:0016282]; eukaryotic 48S preinitiation complex [GO:0033290]; eukaryotic translation initiation factor 3 complex [GO:0005852]; nucleus [GO:0005634]	ribosome binding [GO:0043022]; translation initiation factor activity [GO:0003743]	cyto	0
ENSOARP00000006200.1	W5P6Z6	Uncharacterized protein	MAPRE2	2.06	2	8	36,946	positive regulation of adherens junction organization [GO:1903393]; positive regulation of ARF protein signal transduction [GO:0032014]; positive regulation of GTPase activity [GO:0043547]; positive regulation of keratinocyte migration [GO:0051549]	focal adhesion [GO:0005925]; microtubule plus-end [GO:0035371]	identical protein binding [GO:0042802]; microtubule binding [GO:0008017]; protein kinase binding [GO:0019901]	cyto	0
ENSOARP00000006220.1	W5P716	Uncharacterized protein	CKB	10.03	15	30.67	18,495			ATP binding [GO:0005524]; kinase activity [GO:0016301]	cyto	0
ENSOARP00000006224.1	W5P720	Uncharacterized protein		3.15	3	6.265	46,535			GTPase activity [GO:0003924]; GTP binding [GO:0005525]	cyto	0
ENSOARP00000006246.1	W5P742	Galectin	LOC101111992	8.13	50	74.1	15,344	heterophilic cell-cell adhesion via plasma membrane cell adhesion molecules [GO:0007157]	extracellular space [GO:0005615]	carbohydrate binding [GO:0030246]	cyto	0
ENSOARP00000006252.1	W5P748	Galectin	LOC101112249	23.59	59	79.1	15,435	heterophilic cell-cell adhesion via plasma membrane cell adhesion molecules [GO:0007157]	extracellular space [GO:0005615]	carbohydrate binding [GO:0030246]	cyto	0
ENSOARP00000006264.1	W5P760	Galectin	LGALS4	3.56	4	10.8	37,208		extracellular space [GO:0005615]	carbohydrate binding [GO:0030246]; galactoside binding [GO:0016936]	cyto	0
ENSOARP00000006269.1	W5P765	T-complex protein 1 subunit gamma	CCT3	20.14	19	25.8	63,600	binding of sperm to zona pellucida [GO:0007339]; pore complex assembly [GO:0046931]; positive regulation of establishment of protein localization to telomere [GO:1904851]; positive regulation of telomere maintenance via telomerase [GO:0032212]; protein folding [GO:0006457]; protein stabilization [GO:0050821]; toxin transport [GO:1901998]	cell body [GO:0044297]; chaperonin-containing T-complex [GO:0005832]; microtubule [GO:0005874]; plasma membrane [GO:0005886]; zona pellucida receptor complex [GO:0002199]	ATP binding [GO:0005524]; unfolded protein binding [GO:0051082]	cyto	0
ENSOARP00000006276.1	W5P772	Uncharacterized protein	ECH1	14.2	16	33.8	42,587			catalytic activity [GO:0003824]; signaling receptor binding [GO:0005102]	cyto	0
ENSOARP00000006315.1	W5P7B1	NAD-dependent protein deacetylase (EC 3.5.1.-)	SIRT2	3.29	3	7.2	43,439	cellular lipid catabolic process [GO:0044242]; cellular response to caloric restriction [GO:0061433]; cellular response to epinephrine stimulus [GO:0071872]; cellular response to hepatocyte growth factor stimulus [GO:0035729]; cellular response to molecule of bacterial origin [GO:0071219]; cellular response to oxidative stress [GO:0034599]; hepatocyte growth factor receptor signaling pathway [GO:…	centriole [GO:0005814]; centrosome [GO:0005813]; chromosome [GO:0005694]; cytosol [GO:0005829]; meiotic spindle [GO:0072687]; microtubule [GO:0005874]; midbody [GO:0030496]; mitochondrion [GO:0005739]; mitotic spindle [GO:0072686]; nucleolus [GO:0005730]; paranodal junction [GO:0033010]; perikaryon [GO:0043204]; perinuclear region of cytoplasm [GO:0048471]; plasma membrane [GO:0005886]; Schmidt-L…	chromatin binding [GO:0003682]; histone acetyltransferase binding [GO:0035035]; histone deacetylase binding [GO:0042826]; NAD+ binding [GO:0070403]; NAD-dependent histone deacetylase activity (H4-K16 specific) [GO:0046970]; transcription factor binding [GO:0008134]; tubulin deacetylase activity [GO:0042903]; ubiquitin binding [GO:0043130]; zinc ion binding [GO:0008270]	cyto	0
ENSOARP00000006323.1	W5P7B9	Uncharacterized protein	NFKBIB	2.03	2	5.1	37,059	cellular response to lipopolysaccharide [GO:0071222]			cyto	0
ENSOARP00000006326.1	W5P7C2	Uncharacterized protein	SEPHS1	2.75	2	7.1	42,881	selenocysteine biosynthetic process [GO:0016260]		ATP binding [GO:0005524]; identical protein binding [GO:0042802]; selenide, water dikinase activity [GO:0004756]	cyto	0
ENSOARP00000006346.1	W5P7E2	Uncharacterized protein	PPA1	5.94	12	25.9	32,637	phosphate-containing compound metabolic process [GO:0006796]	cytoplasm [GO:0005737]	inorganic diphosphatase activity [GO:0004427]; magnesium ion binding [GO:0000287]	cyto	0
ENSOARP00000006371.1	W5P7G7	Proteasome subunit beta (EC 3.4.25.1)		6.58	5	14.2	25,451	proteolysis involved in cellular protein catabolic process [GO:0051603]	cytoplasm [GO:0005737]; nucleus [GO:0005634]; proteasome core complex [GO:0005839]	threonine-type endopeptidase activity [GO:0004298]	cyto	0
ENSOARP00000006402.1	W5P7J8	Uncharacterized protein		25.57	22	5.5	430,595	cytoskeleton organization [GO:0007010]	cytoskeleton [GO:0005856]	actin binding [GO:0003779]	cyto	0
ENSOARP00000006474.1	W5P7S0	Uncharacterized protein	PIP4K2C	2	3	3.3	47,139	positive regulation of autophagosome assembly [GO:2000786]	autophagosome [GO:0005776]	ATP binding [GO:0005524]; identical protein binding [GO:0042802]; phosphatidylinositol phosphate kinase activity [GO:0016307]	cyto	0
ENSOARP00000006545.1	W5P7Z1	Uncharacterized protein		3.08	5	16.2	18,039	cellular response to leukemia inhibitory factor [GO:1990830]; translation [GO:0006412]	ribosome [GO:0005840]	structural constituent of ribosome [GO:0003735]	cyto	0
ENSOARP00000006606.1	W5P851	Small nuclear ribonucleoprotein E (snRNP-E) (Sm protein E)	LOC101121151	2.01	2	12	10,874	spliceosomal snRNP assembly [GO:0000387]	cytosol [GO:0005829]; spliceosomal complex [GO:0005681]; U1 snRNP [GO:0005685]; U2 snRNP [GO:0005686]; U4/U6 x U5 tri-snRNP complex [GO:0046540]; U4 snRNP [GO:0005687]; U5 snRNP [GO:0005682]	RNA binding [GO:0003723]	cyto	0
ENSOARP00000006644.1	W5P889	Uncharacterized protein	SEPT9	2.74	3	5.7	63,184	positive regulation of non-motile cilium assembly [GO:1902857]; protein heterooligomerization [GO:0051291]	axoneme [GO:0005930]; microtubule [GO:0005874]; non-motile cilium [GO:0097730]; perinuclear region of cytoplasm [GO:0048471]; septin complex [GO:0031105]; stress fiber [GO:0001725]	GTP binding [GO:0005525]	cyto	0
ENSOARP00000006677.1	W5P8C2	Uncharacterized protein	MAGOH	2	2	13.7	17,164	nuclear-transcribed mRNA catabolic process, nonsense-mediated decay [GO:0000184]; regulation of alternative mRNA splicing, via spliceosome [GO:0000381]; RNA splicing [GO:0008380]	catalytic step 2 spliceosome [GO:0071013]; exon-exon junction complex [GO:0035145]		cyto	0
ENSOARP00000006708.1	W5P8F3	Uncharacterized protein	AGPAT5	9.5	6	21.2	33,423	acylglycerol metabolic process [GO:0006639]; hematopoietic progenitor cell differentiation [GO:0002244]	mitochondrion [GO:0005739]	1-acylglycerol-3-phosphate O-acyltransferase activity [GO:0003841]	cyto	0
ENSOARP00000006740.1	W5P8I5	Uncharacterized protein		3.5	2	9.6	26,852	ubiquitin-dependent protein catabolic process [GO:0006511]			cyto	0
ENSOARP00000006755.1	W5P8K0	Uncharacterized protein	DCTN2	8.07	5	15.2	44,845	cell population proliferation [GO:0008283]; melanosome transport [GO:0032402]; microtubule-based process [GO:0007017]; mitotic cell cycle [GO:0000278]; protein localization to centrosome [GO:0071539]	centrosome [GO:0005813]; cytosol [GO:0005829]; dynactin complex [GO:0005869]; growth cone [GO:0030426]; kinetochore [GO:0000776]; vesicle [GO:0031982]	identical protein binding [GO:0042802]; protein kinase binding [GO:0019901]; spectrin binding [GO:0030507]	cyto	0
ENSOARP00000006845.1	W5P8T8	Uncharacterized protein	SERPINB5	4.63	7	20.9	43,533	extracellular matrix organization [GO:0030198]; morphogenesis of an epithelium [GO:0002009]; prostate gland morphogenesis [GO:0060512]; regulation of epithelial cell proliferation [GO:0050678]	cytoplasm [GO:0005737]; extracellular space [GO:0005615]	serine-type endopeptidase inhibitor activity [GO:0004867]	cyto	0
ENSOARP00000006895.1	W5P8Y7	Serpin family B member 12	SERPINB12	17.12	20	39.5	47,869	hematopoietic progenitor cell differentiation [GO:0002244]	extracellular space [GO:0005615]	serine-type endopeptidase inhibitor activity [GO:0004867]	cyto	0
ENSOARP00000006901.1	W5P8Z3	Uncharacterized protein	PSMC4	7.71	8	21.1	47,366	protein catabolic process [GO:0030163]	cytosol [GO:0005829]; nucleus [GO:0005634]; proteasome complex [GO:0000502]	ATP binding [GO:0005524]; proteasome-activating ATPase activity [GO:0036402]	cyto	0
ENSOARP00000006951.1	W5P943	O-phosphoseryl-tRNA(Sec) selenium transferase (EC 2.9.1.2) (Selenocysteine synthase) (Selenocysteinyl-tRNA(Sec) synthase) (Sep-tRNA:Sec-tRNA synthase)	SEPSECS	6.45	4	10.7	55,676	selenocysteine incorporation [GO:0001514]; selenocysteinyl-tRNA(Sec) biosynthetic process [GO:0097056]	cytoplasm [GO:0005737]; nucleus [GO:0005634]	transferase activity, transferring selenium-containing groups [GO:0016785]; tRNA binding [GO:0000049]	cyto	0
ENSOARP00000006963.1	W5P955	5'-nucleotidase (EC 3.1.3.5)	NT5C3A	8.98	10	25.6	33,926	nucleotide metabolic process [GO:0009117]	cytoplasm [GO:0005737]	5'-nucleotidase activity [GO:0008253]; magnesium ion binding [GO:0000287]; nucleotide binding [GO:0000166]	cyto	0
ENSOARP00000006971.1	C5IWU0	ADP-ribosylation factor 1	ARF1	14.87	16	48.1	20,697	cellular copper ion homeostasis [GO:0006878]; cellular response to virus [GO:0098586]; mitotic cleavage furrow ingression [GO:1990386]; vesicle-mediated transport [GO:0016192]	cell leading edge [GO:0031252]; cytosol [GO:0005829]; Golgi apparatus [GO:0005794]; protein-containing complex [GO:0032991]; sarcomere [GO:0030017]	GTP binding [GO:0005525]; magnesium ion binding [GO:0000287]; protein domain specific binding [GO:0019904]; protein heterodimerization activity [GO:0046982]	cyto	0
ENSOARP00000006993.1	W5P985	Uncharacterized protein	ABHD14B	7.46	5	26.2	22,483	positive regulation of transcription by RNA polymerase II [GO:0045944]	cytosol [GO:0005829]; nucleolus [GO:0005730]	hydrolase activity [GO:0016787]	cyto	0
ENSOARP00000007008.1	W5P9A0	Succinate-semialdehyde dehydrogenase (EC 1.2.1.24)	ALDH5A1	4.01	4	11	47,977	acetate metabolic process [GO:0006083]; central nervous system development [GO:0007417]; galactosylceramide metabolic process [GO:0006681]; gamma-aminobutyric acid catabolic process [GO:0009450]; glucose metabolic process [GO:0006006]; glucosylceramide metabolic process [GO:0006678]; glutamate metabolic process [GO:0006536]; glutamine metabolic process [GO:0006541]; glutathione metabolic process …	mitochondrion [GO:0005739]	succinate-semialdehyde dehydrogenase (NAD+) activity [GO:0004777]; succinate-semialdehyde dehydrogenase [NAD(P)+] activity [GO:0009013]	cyto	0
ENSOARP00000007073.1	W5P9G5	Vacuolar-sorting protein SNF8	SNF8	4	2	7.8	28,907	early endosome to late endosome transport [GO:0045022]; endocytic recycling [GO:0032456]; positive regulation of exosomal secretion [GO:1903543]; positive regulation of gene expression [GO:0010628]; positive regulation of protein catabolic process [GO:0045732]; protein transport to vacuole involved in ubiquitin-dependent protein catabolic process via the multivesicular body sorting pathway [GO:00…	cytosol [GO:0005829]; ESCRT II complex [GO:0000814]; late endosome membrane [GO:0031902]; nucleoplasm [GO:0005654]; perinuclear region of cytoplasm [GO:0048471]; plasma membrane [GO:0005886]; recycling endosome [GO:0055037]; transcription factor complex [GO:0005667]	channel regulator activity [GO:0016247]; protein C-terminus binding [GO:0008022]; protein homodimerization activity [GO:0042803]; protein N-terminus binding [GO:0047485]; transcription factor binding [GO:0008134]	cyto	0
ENSOARP00000007131.1	W5P9M2	Uncharacterized protein	PTGR1	71.16	96	71.4	35,743		cytoplasm [GO:0005737]	15-oxoprostaglandin 13-oxidase activity [GO:0047522]; 2-alkenal reductase [NAD(P)] activity [GO:0032440]	cyto	0
ENSOARP00000007150.1	W5P9P1	Uncharacterized protein	ACTN3	6.27	19	8.25	102,522	bone morphogenesis [GO:0060349]; muscle contraction [GO:0006936]; negative regulation of calcineurin-NFAT signaling cascade [GO:0070885]; negative regulation of cold-induced thermogenesis [GO:0120163]; negative regulation of glycolytic process [GO:0045820]; negative regulation of oxidative phosphorylation [GO:0090324]; negative regulation of relaxation of muscle [GO:1901078]; positive regulation …	brush border [GO:0005903]; Z disc [GO:0030018]	actin filament binding [GO:0051015]; calcium ion binding [GO:0005509]	cyto	0
ENSOARP00000007151.1	W5P9P2	Uncharacterized protein	MYO6	34.35	31	21.9	145,106		myosin complex [GO:0016459]	actin filament binding [GO:0051015]; ATP binding [GO:0005524]; motor activity [GO:0003774]	cyto	0
ENSOARP00000007173.1	W5P9R4	Uncharacterized protein	PSMD14	1.72	6	16.8	34,464	double-strand break repair via homologous recombination [GO:0000724]; double-strand break repair via nonhomologous end joining [GO:0006303]; regulation of proteasomal protein catabolic process [GO:0061136]	proteasome regulatory particle, lid subcomplex [GO:0008541]	endopeptidase activator activity [GO:0061133]; Lys63-specific deubiquitinase activity [GO:0061578]; metallopeptidase activity [GO:0008237]; proteasome binding [GO:0070628]; thiol-dependent ubiquitinyl hydrolase activity [GO:0036459]	cyto	0
ENSOARP00000007203.1	W5P9U4	Proteasome subunit alpha type (EC 3.4.25.1)	PSMA1	19.95	16	52.5	29,586	negative regulation of inflammatory response to antigenic stimulus [GO:0002862]; ubiquitin-dependent protein catabolic process [GO:0006511]	centrosome [GO:0005813]; cytoplasm [GO:0005737]; nucleoplasm [GO:0005654]; proteasome core complex, alpha-subunit complex [GO:0019773]	lipopolysaccharide binding [GO:0001530]; threonine-type endopeptidase activity [GO:0004298]	cyto	0
ENSOARP00000007204.1	W5P9U5	Uncharacterized protein	LOC101104114	18.04	18	36.2	49,401		extracellular space [GO:0005615]		cyto	0
ENSOARP00000007237.1	W5P9X8	Nicotinamide-nucleotide adenylyltransferase (EC 2.7.7.1) (EC 2.7.7.18) (Nicotinate-nucleotide adenylyltransferase)	NMNAT1	6.42	4	16.4	32,161	ATP generation from poly-ADP-D-ribose [GO:1990966]; NAD biosynthetic process [GO:0009435]; response to wounding [GO:0009611]	nuclear body [GO:0016604]	ATP binding [GO:0005524]; identical protein binding [GO:0042802]; nicotinamide-nucleotide adenylyltransferase activity [GO:0000309]; nicotinate-nucleotide adenylyltransferase activity [GO:0004515]	cyto	0
ENSOARP00000007281.1	W5PA22	Uncharacterized protein	ACOT8	2.05	2	5.4	35,732	acyl-CoA metabolic process [GO:0006637]; dicarboxylic acid catabolic process [GO:0043649]; negative regulation of CD4 biosynthetic process [GO:0045225]; peroxisome fission [GO:0016559]	peroxisomal matrix [GO:0005782]	medium-chain acyl-CoA hydrolase activity [GO:0052815]; palmitoyl-CoA hydrolase activity [GO:0016290]; signaling receptor binding [GO:0005102]	cyto	0
ENSOARP00000007289.1	W5PA30	Signal peptidase complex subunit 3 (EC 3.4.-.-)	SPCS3	4.2	7	27.1	15,637	signal peptide processing [GO:0006465]	integral component of membrane [GO:0016021]; signal peptidase complex [GO:0005787]	peptidase activity [GO:0008233]	cyto	0
ENSOARP00000007309.1	W5PA50	Uncharacterized protein	SUGT1	4.86	7	21.1	38,514	positive regulation by host of symbiont catalytic activity [GO:0043947]; regulation of protein stability [GO:0031647]	protein-containing complex [GO:0032991]		cyto	0
ENSOARP00000007334.1	W5PA75	ATP-dependent (S)-NAD(P)H-hydrate dehydratase (EC 4.2.1.93) (ATP-dependent NAD(P)HX dehydratase) (Carbohydrate kinase domain-containing protein)	CARKD	4.02	4	12.3	33,687	nicotinamide nucleotide metabolic process [GO:0046496]	mitochondrion [GO:0005739]	ADP-dependent NAD(P)H-hydrate dehydratase activity [GO:0052855]; ATP binding [GO:0005524]; ATP-dependent NAD(P)H-hydrate dehydratase activity [GO:0047453]	cyto	0
ENSOARP00000007338.1	W5PA79	Uncharacterized protein	SF3A1	8.99	5	7.6	87,777	U2-type prespliceosome assembly [GO:1903241]	catalytic step 2 spliceosome [GO:0071013]; nuclear speck [GO:0016607]; U2 snRNP [GO:0005686]; U2-type precatalytic spliceosome [GO:0071005]; U2-type prespliceosome [GO:0071004]	RNA binding [GO:0003723]	cyto	0
ENSOARP00000007420.1	W5PAG0	Lysine--tRNA ligase (EC 6.1.1.6) (Lysyl-tRNA synthetase)	KARS	22.46	22	29.1	65,173	activation of MAPK activity [GO:0000187]; basophil activation involved in immune response [GO:0002276]; diadenosine tetraphosphate biosynthetic process [GO:0015966]; ERK1 and ERK2 cascade [GO:0070371]; lysyl-tRNA aminoacylation [GO:0006430]; negative regulation of cell population proliferation [GO:0008285]; positive regulation of cytokine production involved in inflammatory response [GO:1900017];…	aminoacyl-tRNA synthetase multienzyme complex [GO:0017101]; cytosol [GO:0005829]; extracellular space [GO:0005615]; mitochondrion [GO:0005739]; nucleus [GO:0005634]	ATP adenylyltransferase activity [GO:0003877]; ATP binding [GO:0005524]; lysine-tRNA ligase activity [GO:0004824]; nucleic acid binding [GO:0003676]; protein homodimerization activity [GO:0042803]	cyto	0
ENSOARP00000007436.1	W5PAH6	Coatomer subunit beta (Beta-coat protein)	COPB1	13.15	9	6.8	107,526	intracellular protein transport [GO:0006886]; vesicle-mediated transport [GO:0016192]	COPI vesicle coat [GO:0030126]; cytosol [GO:0005829]; Golgi membrane [GO:0000139]	structural molecule activity [GO:0005198]	cyto	0
ENSOARP00000007529.1	W5PAR8	Uncharacterized protein	RBP2	5.67	7	29.1	15,692			lipid binding [GO:0008289]	cyto	0
ENSOARP00000007565.1	W5PAV4	Uncharacterized protein	NAA16	2	2	1.2	100,991	negative regulation of apoptotic process [GO:0043066]; N-terminal protein amino acid acetylation [GO:0006474]; protein stabilization [GO:0050821]	cytosol [GO:0005829]; NatA complex [GO:0031415]	peptide alpha-N-acetyltransferase activity [GO:0004596]; ribosome binding [GO:0043022]	cyto	0
ENSOARP00000007582.1	W5PAX1	Uncharacterized protein	GCLC	4.8	5	9.7	66,771	cell redox homeostasis [GO:0045454]; cysteine metabolic process [GO:0006534]; glutamate metabolic process [GO:0006536]; glutathione biosynthetic process [GO:0006750]; negative regulation of apoptotic process [GO:0043066]; negative regulation of transcription, DNA-templated [GO:0045892]; regulation of blood vessel size [GO:0050880]; response to heat [GO:0009408]; response to hormone [GO:0009725]; …	glutamate-cysteine ligase complex [GO:0017109]	ADP binding [GO:0043531]; coenzyme binding [GO:0050662]; glutamate binding [GO:0016595]; glutamate-cysteine ligase activity [GO:0004357]; magnesium ion binding [GO:0000287]	cyto	0
ENSOARP00000007587.1	W5PAX6	Coatomer subunit beta'	COPB2	19.18	17	19.3	102,338	intracellular protein transport [GO:0006886]; vesicle-mediated transport [GO:0016192]	COPI-coated vesicle membrane [GO:0030663]; Golgi membrane [GO:0000139]; membrane coat [GO:0030117]	structural molecule activity [GO:0005198]	cyto	0
ENSOARP00000007688.1	W5PB77	Alpha-1,4 glucan phosphorylase (EC 2.4.1.1)	PYGB	4.7	5	6.3	95,720	carbohydrate metabolic process [GO:0005975]	cytoplasm [GO:0005737]	glycogen phosphorylase activity [GO:0008184]; linear malto-oligosaccharide phosphorylase activity [GO:0102250]; pyridoxal phosphate binding [GO:0030170]; SHG alpha-glucan phosphorylase activity [GO:0102499]	cyto	0
ENSOARP00000007731.1	W5PBC0	Calcineurin like phosphoesterase domain containing 1	CPPED1	5.29	3	22.7	25,304		cytosol [GO:0005829]; plasma membrane [GO:0005886]	hydrolase activity [GO:0016787]	cyto	0
ENSOARP00000007752.1	W5PBE1	Uncharacterized protein	ISG15	2.87	2	15.7	18,395	defense response to bacterium [GO:0042742]; defense response to virus [GO:0051607]; integrin-mediated signaling pathway [GO:0007229]; interferon-gamma secretion [GO:0072643]; interleukin-10 secretion [GO:0072608]; ISG15-protein conjugation [GO:0032020]; modification-dependent protein catabolic process [GO:0019941]; negative regulation of protein ubiquitination [GO:0031397]; negative regulation of…	extracellular region [GO:0005576]	integrin binding [GO:0005178]; protein tag [GO:0031386]	cyto	0
ENSOARP00000007807.1	S4TZR5	Guanine nucleotide-binding protein beta polypeptide 2-like 1	GNB2L1 RACK1	39.5	35	65.9	35,077	cellular response to glucose stimulus [GO:0071333]; cellular response to growth factor stimulus [GO:0071363]; negative regulation of cell growth [GO:0030308]; negative regulation of gene expression [GO:0010629]; negative regulation of hydrogen peroxide-induced neuron death [GO:1903208]; negative regulation of peptidyl-serine phosphorylation [GO:0033137]; negative regulation of phagocytosis [GO:00…	cytosol [GO:0005829]; IRE1-RACK1-PP2A complex [GO:1990630]; midbody [GO:0030496]; mitochondrion [GO:0005739]; nucleoplasm [GO:0005654]; perinuclear region of cytoplasm [GO:0048471]; phagocytic cup [GO:0001891]	cyclin binding [GO:0030332]; cysteine-type endopeptidase activator activity involved in apoptotic process [GO:0008656]; protein homodimerization activity [GO:0042803]; protein kinase C binding [GO:0005080]; protein phosphatase binding [GO:0019903]; protein tyrosine kinase inhibitor activity [GO:0030292]; receptor tyrosine kinase binding [GO:0030971]; ribosome binding [GO:0043022]; SH2 domain bind…	cyto	0
ENSOARP00000007831.1	W5PBM0	Uncharacterized protein	RPL11	3.64	3	19.1	20,291	cytoplasmic translation [GO:0002181]; negative regulation of proteasomal ubiquitin-dependent protein catabolic process [GO:0032435]; negative regulation of protein neddylation [GO:2000435]; positive regulation of gene expression [GO:0010628]; positive regulation of intrinsic apoptotic signaling pathway by p53 class mediator [GO:1902255]; positive regulation of protein binding [GO:0032092]; protei…	cytosolic large ribosomal subunit [GO:0022625]; nucleolus [GO:0005730]; nucleoplasm [GO:0005654]; polysomal ribosome [GO:0042788]	5S rRNA binding [GO:0008097]; structural constituent of ribosome [GO:0003735]; ubiquitin ligase inhibitor activity [GO:1990948]; ubiquitin protein ligase binding [GO:0031625]	cyto	0
ENSOARP00000007852.1	W5PBP1	Uncharacterized protein	RPS14	2	3	14.4	17,258	translation [GO:0006412]	ribosome [GO:0005840]	structural constituent of ribosome [GO:0003735]	cyto	0
ENSOARP00000007938.1	W5PBX7	Structural maintenance of chromosomes protein	SMC2	2.86	2	2.6	135,586	kinetochore organization [GO:0051383]; meiotic chromosome condensation [GO:0010032]; meiotic chromosome segregation [GO:0045132]; mitotic chromosome condensation [GO:0007076]	condensin complex [GO:0000796]; cytoplasm [GO:0005737]; nuclear chromosome [GO:0000228]; nucleolus [GO:0005730]	ATP binding [GO:0005524]; protein heterodimerization activity [GO:0046982]; single-stranded DNA binding [GO:0003697]	cyto	0
ENSOARP00000007961.1	W5PC00	Uncharacterized protein	AKR1B1	1.37	5	10.4	35,915			oxidoreductase activity [GO:0016491]	cyto	0
ENSOARP00000007970.1	W5PC09	Proteasome subunit alpha type (EC 3.4.25.1)	PSMA6	16.65	14	47.2	27,399	positive regulation of NF-kappaB transcription factor activity [GO:0051092]; ubiquitin-dependent protein catabolic process [GO:0006511]	nuclear matrix [GO:0016363]; nucleoplasm [GO:0005654]; P-body [GO:0000932]; polysome [GO:0005844]; proteasome core complex, alpha-subunit complex [GO:0019773]	NF-kappaB binding [GO:0051059]; RNA binding [GO:0003723]; threonine-type endopeptidase activity [GO:0004298]	cyto	0
ENSOARP00000007986.1	W5PC25	Uncharacterized protein	LOC101116273	6.99	21	48.6	27,586		cytoplasm [GO:0005737]	glutathione transferase activity [GO:0004364]	cyto	0
ENSOARP00000008043.1	W5PC82	Malic enzyme	ME1	48.7	65	57.6	60,936	malate metabolic process [GO:0006108]; protein tetramerization [GO:0051262]; regulation of NADP metabolic process [GO:1902031]		malate dehydrogenase (decarboxylating) (NAD+) activity [GO:0004471]; malate dehydrogenase (decarboxylating) (NADP+) activity [GO:0004473]; manganese ion binding [GO:0030145]; NAD binding [GO:0051287]	cyto	0
ENSOARP00000008050.1	W5PC89	Uncharacterized protein	POLR1C	2.12	2	6.1	39,148	transcription, DNA-templated [GO:0006351]	RNA polymerase I complex [GO:0005736]; RNA polymerase III complex [GO:0005666]	DNA binding [GO:0003677]; DNA-directed 5'-3' RNA polymerase activity [GO:0003899]; protein dimerization activity [GO:0046983]	cyto	0
ENSOARP00000008135.1	W5PCH3	Uncharacterized protein	SCIN	1.77	4	4.5	80,517	actin filament capping [GO:0051693]; actin filament severing [GO:0051014]; negative regulation of cell population proliferation [GO:0008285]; positive regulation of actin nucleation [GO:0051127]; positive regulation of apoptotic process [GO:0043065]; positive regulation of megakaryocyte differentiation [GO:0045654]; sequestering of actin monomers [GO:0042989]	brush border [GO:0005903]; plasma membrane [GO:0005886]	actin filament binding [GO:0051015]; calcium ion binding [GO:0005509]	cyto	0
ENSOARP00000008170.1	W5PCK8	Uncharacterized protein	TPT1	2.01	4	17.4	20,150				cyto	0
ENSOARP00000008238.1	W5PCS6	Uncharacterized protein	USP24	12.91	11	5	283,478	protein deubiquitination [GO:0016579]; ubiquitin-dependent protein catabolic process [GO:0006511]		thiol-dependent ubiquitinyl hydrolase activity [GO:0036459]	cyto	0
ENSOARP00000008247.1	W5PCT5	Uncharacterized protein		5.79	39	53.4	28,715		integral component of membrane [GO:0016021]; mitochondrial inner membrane [GO:0005743]	transmembrane transporter activity [GO:0022857]	cyto	0
ENSOARP00000008285.1	W5PCX3	Lysine-specific histone demethylase (EC 1.-.-.-)	KDM1A	2.56	3	6.2	83,671	cellular response to gamma radiation [GO:0071480]; cellular response to UV [GO:0034644]; negative regulation of DNA-binding transcription factor activity [GO:0043433]; negative regulation of DNA damage response, signal transduction by p53 class mediator [GO:0043518]; negative regulation of intrinsic apoptotic signaling pathway in response to DNA damage by p53 class mediator [GO:1902166]; negative…	DNA repair complex [GO:1990391]; nuclear chromatin [GO:0000790]; nuclear chromosome, telomeric region [GO:0000784]; nucleoplasm [GO:0005654]	androgen receptor binding [GO:0050681]; chromatin binding [GO:0003682]; enzyme binding [GO:0019899]; flavin adenine dinucleotide binding [GO:0050660]; histone demethylase activity (H3-dimethyl-K4 specific) [GO:0034648]; histone demethylase activity (H3-K9 specific) [GO:0032454]; MRF binding [GO:0043426]; nuclear receptor transcription coactivator activity [GO:0030374]; oxidoreductase activity [GO…	cyto	0
ENSOARP00000008331.1	W5PD19	Uncharacterized protein	MTREX	3.48	2	2.9	118,263	maturation of 5.8S rRNA [GO:0000460]; RNA catabolic process [GO:0006401]	catalytic step 2 spliceosome [GO:0071013]; nuclear exosome (RNase complex) [GO:0000176]; TRAMP complex [GO:0031499]	ATP binding [GO:0005524]; RNA binding [GO:0003723]; RNA helicase activity [GO:0003724]	cyto	0
ENSOARP00000008376.1	W5PD64	Uncharacterized protein	ARL8B	9.02	15	52.3	20,413	anterograde axonal transport [GO:0008089]; chromosome segregation [GO:0007059]; lysosome localization [GO:0032418]	axon cytoplasm [GO:1904115]; lysosomal membrane [GO:0005765]; midbody [GO:0030496]; spindle midzone [GO:0051233]; synapse [GO:0045202]	alpha-tubulin binding [GO:0043014]; beta-tubulin binding [GO:0048487]; GDP binding [GO:0019003]; GTP binding [GO:0005525]	cyto	0
ENSOARP00000008386.1	W5PD74	Uncharacterized protein	UFSP2	4.23	4	6.2	53,134	regulation of intracellular estrogen receptor signaling pathway [GO:0033146]	endoplasmic reticulum [GO:0005783]; nucleus [GO:0005634]	thiolester hydrolase activity [GO:0016790]; UFM1 hydrolase activity [GO:0071567]	cyto	0
ENSOARP00000008439.1	W5PDC7	Proteasome subunit beta (EC 3.4.25.1)	PSMB9	1.55	2	4.566	23,383	immune system process [GO:0002376]; proteolysis involved in cellular protein catabolic process [GO:0051603]; regulation of cysteine-type endopeptidase activity [GO:2000116]	cytosol [GO:0005829]; nucleus [GO:0005634]; proteasome core complex [GO:0005839]	threonine-type endopeptidase activity [GO:0004298]	cyto	0
ENSOARP00000008442.1	W5PDD0	Uncharacterized protein	LCP1	29.77	36	47.5	70,439	actin filament bundle assembly [GO:0051017]		actin filament binding [GO:0051015]; calcium ion binding [GO:0005509]	cyto	0
ENSOARP00000008454.1	P09670	Superoxide dismutase [Cu-Zn] (EC 1.15.1.1)	SOD1	20.81	26	69.1	15,695	reactive oxygen species metabolic process [GO:0072593]; removal of superoxide radicals [GO:0019430]	cytoplasm [GO:0005737]; nucleus [GO:0005634]	metal ion binding [GO:0046872]; superoxide dismutase activity [GO:0004784]	cyto	0
ENSOARP00000008467.1	W5PDF4	Uncharacterized protein	PKP3	5.78	10	14.7	64,139	cell-cell adhesion [GO:0098609]; desmosome assembly [GO:0002159]; negative regulation of mRNA catabolic process [GO:1902373]; protein localization to plasma membrane [GO:0072659]	desmosome [GO:0030057]; messenger ribonucleoprotein complex [GO:1990124]; nucleoplasm [GO:0005654]; plasma membrane [GO:0005886]	alpha-catenin binding [GO:0045294]; cell adhesion molecule binding [GO:0050839]; enzyme binding [GO:0019899]	cyto	0
ENSOARP00000008507.1	W5PDJ4	Uncharacterized protein	PAFAH1B3	6.43	4	12.5	30,296	spermatogenesis [GO:0007283]	cytoplasm [GO:0005737]	identical protein binding [GO:0042802]	cyto	0
ENSOARP00000008510.1	W5PDJ7	Uncharacterized protein		2	2	3.817	30,141	translation [GO:0006412]	ribosome [GO:0005840]	5S rRNA binding [GO:0008097]; structural constituent of ribosome [GO:0003735]	cyto	0
ENSOARP00000008546.1	W5PDN2	Acidic leucine-rich nuclear phosphoprotein 32 family member B	ANP32B	6.75	6	23.1	28,917				cyto	0
ENSOARP00000008547.1	W5PDN3	Spectrin beta chain	SPTBN2	37.21	31	13.9	263,825	actin filament capping [GO:0051693]; adult behavior [GO:0030534]; cerebellar Purkinje cell layer morphogenesis [GO:0021692]; multicellular organism growth [GO:0035264]; postsynapse organization [GO:0099173]; synapse assembly [GO:0007416]; vesicle-mediated transport [GO:0016192]	apical plasma membrane [GO:0016324]; cell junction [GO:0030054]; cytosol [GO:0005829]; glutamatergic synapse [GO:0098978]; neuronal cell body [GO:0043025]; parallel fiber to Purkinje cell synapse [GO:0098688]; postsynaptic spectrin-associated cytoskeleton [GO:0099189]; presynapse [GO:0098793]; spectrin [GO:0008091]	actin binding [GO:0003779]; phospholipid binding [GO:0005543]; structural constituent of cytoskeleton [GO:0005200]; structural constituent of synapse [GO:0098918]	cyto	0
ENSOARP00000008575.1	W5PDR1	Uncharacterized protein	RAB6A	5.84	7	26.9	23,563	antigen processing and presentation [GO:0019882]; early endosome to Golgi transport [GO:0034498]; peptidyl-cysteine methylation [GO:0018125]; protein localization to Golgi apparatus [GO:0034067]; retrograde vesicle-mediated transport, Golgi to endoplasmic reticulum [GO:0006890]	cytosol [GO:0005829]; endosome to plasma membrane transport vesicle [GO:0070381]; Golgi membrane [GO:0000139]; trans-Golgi network [GO:0005802]	GTPase activity [GO:0003924]; GTP binding [GO:0005525]; myosin V binding [GO:0031489]; protein domain specific binding [GO:0019904]	cyto	0
ENSOARP00000008659.1	W5PDZ5	Dehydrogenase/reductase X-linked	DHRSX	4.15	6	24.8	25,623	positive regulation of autophagy [GO:0010508]	extracellular region [GO:0005576]	oxidoreductase activity [GO:0016491]	cyto	0
ENSOARP00000008675.1	W5PE11	Uncharacterized protein	CDC42	14.83	20	44.7	26,992	adherens junction organization [GO:0034332]; cardiac conduction system development [GO:0003161]; cellular protein localization [GO:0034613]; cellular response to interferon-gamma [GO:0071346]; dendritic cell migration [GO:0036336]; dendritic spine morphogenesis [GO:0060997]; endocytosis [GO:0006897]; establishment or maintenance of apical/basal cell polarity [GO:0035088]; filopodium assembly [GO:…	apical part of cell [GO:0045177]; cell-cell junction [GO:0005911]; cell projection [GO:0042995]; cytosol [GO:0005829]; leading edge membrane [GO:0031256]; phagocytic vesicle [GO:0045335]; storage vacuole [GO:0000322]	GTPase activity [GO:0003924]; GTP binding [GO:0005525]; GTP-dependent protein binding [GO:0030742]; protein kinase binding [GO:0019901]	cyto	0
ENSOARP00000008685.1	W5PE21	Uncharacterized protein	PELP1	2.07	3	2	117,330		nucleolus [GO:0005730]		cyto	0
ENSOARP00000008686.1	W5PE22	Rab GDP dissociation inhibitor	GDI2	57.96	72	68.1	48,838	protein transport [GO:0015031]; small GTPase mediated signal transduction [GO:0007264]	cytoplasm [GO:0005737]	GTPase activator activity [GO:0005096]; Rab GDP-dissociation inhibitor activity [GO:0005093]	cyto	0
ENSOARP00000008787.1	W5PEC3	Annexin	ANXA6	26.25	19	25.4	84,206	apoptotic signaling pathway [GO:0097190]; calcium ion transport [GO:0006816]; mitochondrial calcium ion homeostasis [GO:0051560]; protein homooligomerization [GO:0051260]; regulation of muscle contraction [GO:0006937]	late endosome membrane [GO:0031902]; lysosomal membrane [GO:0005765]; mitochondrion [GO:0005739]; perinuclear region of cytoplasm [GO:0048471]	calcium-dependent phospholipid binding [GO:0005544]; calcium-dependent protein binding [GO:0048306]; calcium ion binding [GO:0005509]; cholesterol binding [GO:0015485]; GTP binding [GO:0005525]; ligand-gated ion channel activity [GO:0015276]; protein homodimerization activity [GO:0042803]	cyto	0
ENSOARP00000008798.1	W5PED4	CD99 molecule (Xg blood group)	CD99	1.8	2	16.9	19,558		integral component of membrane [GO:0016021]		cyto	0
ENSOARP00000008881.1	W5PEL7	Uncharacterized protein	HSPG2	44.34	45	11.8	451,146			calcium ion binding [GO:0005509]; protein C-terminus binding [GO:0008022]	cyto	0
ENSOARP00000008914.1	W5PEQ0	Uncharacterized protein	MIB1	6.21	7	4.3	111,551	blood vessel development [GO:0001568]; heart looping [GO:0001947]; in utero embryonic development [GO:0001701]; negative regulation of neuron differentiation [GO:0045665]; neural tube formation [GO:0001841]; Notch signaling pathway [GO:0007219]; positive regulation of endocytosis [GO:0045807]; somitogenesis [GO:0001756]; spliceosomal snRNP assembly [GO:0000387]	centrosome [GO:0005813]; cytoplasmic vesicle [GO:0031410]	ubiquitin-protein transferase activity [GO:0004842]; zinc ion binding [GO:0008270]	cyto	0
ENSOARP00000008917.1	W5PEQ3	Small nuclear ribonucleoprotein Sm D1 (snRNP core protein D1)	MIB1 SNRPD1	2.57	3	10.92	13,303	spliceosomal snRNP assembly [GO:0000387]	cytosol [GO:0005829]; nucleus [GO:0005634]		cyto	0
ENSOARP00000008935.1	W5PES1	Uncharacterized protein	IARS	2.08	4	3.5	144,835	isoleucyl-tRNA aminoacylation [GO:0006428]	aminoacyl-tRNA synthetase multienzyme complex [GO:0017101]; cytosol [GO:0005829]	aminoacyl-tRNA editing activity [GO:0002161]; ATP binding [GO:0005524]; GTPase binding [GO:0051020]; isoleucine-tRNA ligase activity [GO:0004822]; tRNA binding [GO:0000049]	cyto	0
ENSOARP00000008986.1	W5PEX1	Uncharacterized protein	WASHC5	3.13	2	2	134,345	endosomal transport [GO:0016197]; oocyte maturation [GO:0001556]; polar body extrusion after meiotic divisions [GO:0040038]; spindle assembly involved in meiosis [GO:0090306]	early endosome [GO:0005769]; nucleoplasm [GO:0005654]; WASH complex [GO:0071203]		cyto	0
ENSOARP00000009067.1	W5PF52	Uncharacterized protein	CAB39L	2.04	3	9.9	38,737				cyto	0
ENSOARP00000009086.1	W5PF71	Uncharacterized protein	KPNB1	13.82	27	23.8	96,087	astral microtubule organization [GO:0030953]; establishment of mitotic spindle localization [GO:0040001]; mitotic chromosome movement towards spindle pole [GO:0007079]; mitotic metaphase plate congression [GO:0007080]; mitotic spindle assembly [GO:0090307]; Ran protein signal transduction [GO:0031291]; ribosomal protein import into nucleus [GO:0006610]	cytoplasmic stress granule [GO:0010494]; cytosol [GO:0005829]; endoplasmic reticulum tubular network [GO:0071782]; nuclear membrane [GO:0031965]; nucleoplasm [GO:0005654]	Hsp90 protein binding [GO:0051879]; importin-alpha family protein binding [GO:0061676]; nuclear import signal receptor activity [GO:0061608]; protein domain specific binding [GO:0019904]; Ran GTPase binding [GO:0008536]	cyto	0
ENSOARP00000009129.1	W5PFB4	Density-regulated protein	DENR	2.02	3	21.6	22,888	formation of translation preinitiation complex [GO:0001731]; IRES-dependent viral translational initiation [GO:0075522]; ribosome disassembly [GO:0032790]		translation initiation factor activity [GO:0003743]	cyto	0
ENSOARP00000009142.1	W5PFC7	Uncharacterized protein	PURB	4.72	3	11	25,611	cell differentiation [GO:0030154]; cell population proliferation [GO:0008283]	DNA replication factor A complex [GO:0005662]	DNA-binding transcription repressor activity, RNA polymerase II-specific [GO:0001227]; mRNA binding [GO:0003729]; purine-rich negative regulatory element binding [GO:0032422]; RNA polymerase II regulatory region sequence-specific DNA binding [GO:0000977]; single-stranded DNA binding [GO:0003697]; SMAD binding [GO:0046332]; transcription factor binding [GO:0008134]	cyto	0
ENSOARP00000009147.1	W5PFD2	Uncharacterized protein	HOOK1	4.39	4	7.1	85,176	cytoplasmic microtubule organization [GO:0031122]; early endosome to late endosome transport [GO:0045022]; endosome organization [GO:0007032]; endosome to lysosome transport [GO:0008333]; Golgi organization [GO:0007030]; lysosome organization [GO:0007040]; manchette assembly [GO:1905198]	cytosol [GO:0005829]; FHF complex [GO:0070695]; HOPS complex [GO:0030897]; microtubule cytoskeleton [GO:0015630]	actin binding [GO:0003779]; identical protein binding [GO:0042802]; microtubule binding [GO:0008017]	cyto	0
ENSOARP00000009161.1	W5PFE6	Acyl-coenzyme A oxidase	ACOX1	34.35	36	42.7	72,095	fatty acid beta-oxidation using acyl-CoA oxidase [GO:0033540]; generation of precursor metabolites and energy [GO:0006091]; prostaglandin metabolic process [GO:0006693]; spermatogenesis [GO:0007283]; very long-chain fatty acid metabolic process [GO:0000038]	nucleolus [GO:0005730]; nucleoplasm [GO:0005654]; peroxisomal membrane [GO:0005778]; plasma membrane [GO:0005886]	acyl-CoA oxidase activity [GO:0003997]; FAD binding [GO:0071949]; PDZ domain binding [GO:0030165]; protein N-terminus binding [GO:0047485]; signaling receptor binding [GO:0005102]	cyto	0
ENSOARP00000009202.1	W5PFI7	Uncharacterized protein	VCL	35.86	37	24.32	116,697	adherens junction assembly [GO:0034333]; apical junction assembly [GO:0043297]; axon extension [GO:0048675]; epithelial cell-cell adhesion [GO:0090136]; lamellipodium assembly [GO:0030032]; morphogenesis of an epithelium [GO:0002009]; protein localization to cell surface [GO:0034394]; regulation of cell migration [GO:0030334]	costamere [GO:0043034]; fascia adherens [GO:0005916]; focal adhesion [GO:0005925]; podosome [GO:0002102]; sarcolemma [GO:0042383]	actin filament binding [GO:0051015]; alpha-catenin binding [GO:0045294]; dystroglycan binding [GO:0002162]; structural molecule activity [GO:0005198]; ubiquitin protein ligase binding [GO:0031625]	cyto	0
ENSOARP00000009205.1	W5PFJ0	Uncharacterized protein	VCL	70.86	69	44.7	103,860	cell adhesion [GO:0007155]	brush border [GO:0005903]; cell [GO:0005623]; inner dense plaque of desmosome [GO:0090637]; outer dense plaque of desmosome [GO:0090636]; plasma membrane [GO:0005886]; terminal web [GO:1990357]; zonula adherens [GO:0005915]	actin filament binding [GO:0051015]; structural molecule activity [GO:0005198]	cyto	0
ENSOARP00000009221.1	W5PFK6	Uncharacterized protein	ECE1	10.71	11	14.9	85,078	bradykinin catabolic process [GO:0010815]; calcitonin catabolic process [GO:0010816]; ear development [GO:0043583]; embryonic digit morphogenesis [GO:0042733]; endothelin maturation [GO:0034959]; heart development [GO:0007507]; pharyngeal system development [GO:0060037]; positive regulation of receptor recycling [GO:0001921]; substance P catabolic process [GO:0010814]	endosome [GO:0005768]; external side of plasma membrane [GO:0009897]; integral component of membrane [GO:0016021]; perinuclear region of cytoplasm [GO:0048471]; Weibel-Palade body [GO:0033093]	metalloendopeptidase activity [GO:0004222]; protein homodimerization activity [GO:0042803]; zinc ion binding [GO:0008270]	cyto	0
ENSOARP00000009237.1	W5PFM2	Uncharacterized protein	AP3M1	6.93	4	12.9	46,939	anterograde synaptic vesicle transport [GO:0048490]; intracellular protein transport [GO:0006886]; vesicle-mediated transport [GO:0016192]	axon cytoplasm [GO:1904115]; clathrin adaptor complex [GO:0030131]	Rab GTPase binding [GO:0017137]	cyto	0
ENSOARP00000009249.1	W5PFN4	Importin subunit alpha	KPNA3	2	4	6.5	56,176	protein import into nucleus [GO:0006606]	cytoplasm [GO:0005737]; nucleus [GO:0005634]	nuclear import signal receptor activity [GO:0061608]; protein C-terminus binding [GO:0008022]	cyto	0
ENSOARP00000009302.1	W5PFT7	Uncharacterized protein	FBP2	1.93	2	7.7	36,751	carbohydrate metabolic process [GO:0005975]	nucleoplasm [GO:0005654]; plasma membrane [GO:0005886]	fructose 1,6-bisphosphate 1-phosphatase activity [GO:0042132]; identical protein binding [GO:0042802]	cyto	0
ENSOARP00000009306.1	W5PFU1	Uncharacterized protein	PSMD13	13.38	16	39.9	42,747	meiosis I [GO:0007127]	proteasome regulatory particle [GO:0005838]		cyto	0
ENSOARP00000009320.1	W5PFV5	Aminopeptidase (EC 3.4.11.-)	NPEPPS	55.21	44	43.9	93,182	cellular response to hypoxia [GO:0071456]	cytosol [GO:0005829]	aminopeptidase activity [GO:0004177]; metallopeptidase activity [GO:0008237]; zinc ion binding [GO:0008270]	cyto	0
ENSOARP00000009322.1	W5PFV7	Coatomer subunit alpha	COPA	26.24	26	16.1	138,337	intracellular protein transport [GO:0006886]; pancreatic juice secretion [GO:0030157]; vesicle-mediated transport [GO:0016192]	COPI vesicle coat [GO:0030126]; extracellular space [GO:0005615]; Golgi membrane [GO:0000139]	structural molecule activity [GO:0005198]	cyto	0
ENSOARP00000009325.1	W5PFW0	Uncharacterized protein	GAN	4.41	3	6	62,083	cytoskeleton organization [GO:0007010]			cyto	0
ENSOARP00000009374.1	W5PG09	Phosphoglycerate kinase (EC 2.7.2.3)	PGK2	4.04	8	18.2	44,701	glycolytic process [GO:0006096]		ATP binding [GO:0005524]; phosphoglycerate kinase activity [GO:0004618]	cyto	0
ENSOARP00000009401.1	W5PG36	Uncharacterized protein	VDAC2	49.24	132	84	31,620	binding of sperm to zona pellucida [GO:0007339]; negative regulation of intrinsic apoptotic signaling pathway [GO:2001243]; negative regulation of protein polymerization [GO:0032272]	acrosomal vesicle [GO:0001669]; mitochondrial nucleoid [GO:0042645]; mitochondrial outer membrane [GO:0005741]	voltage-gated anion channel activity [GO:0008308]	cyto	0
ENSOARP00000009436.1	W5PG71	Uncharacterized protein	DDX39B	4.58	5	8.9	49,717	mRNA export from nucleus [GO:0006406]; negative regulation of DNA damage checkpoint [GO:2000002]; positive regulation of DNA-templated transcription, elongation [GO:0032786]; RNA secondary structure unwinding [GO:0010501]; spliceosomal complex assembly [GO:0000245]; viral mRNA export from host cell nucleus [GO:0046784]	cytoplasm [GO:0005737]; nuclear speck [GO:0016607]; spliceosomal complex [GO:0005681]; transcription export complex [GO:0000346]; U4 snRNP [GO:0005687]; U6 snRNP [GO:0005688]	ATP binding [GO:0005524]; ATP-dependent protein binding [GO:0043008]; ATP-dependent RNA helicase activity [GO:0004004]; identical protein binding [GO:0042802]; U4 snRNA binding [GO:0030621]; U6 snRNA binding [GO:0017070]	cyto	0
ENSOARP00000009446.1	W5PG95			21.62	29	25.19					cyto	0
ENSOARP00000009449.1	W5PG83	Serine/threonine-protein phosphatase 2A activator (EC 5.2.1.8) (Phosphotyrosyl phosphatase activator)	PTPA	12.92	11	34.5	36,781	negative regulation of phosphoprotein phosphatase activity [GO:0032515]; positive regulation of apoptotic process [GO:0043065]; positive regulation of phosphoprotein phosphatase activity [GO:0032516]	calcium channel complex [GO:0034704]; cytoplasm [GO:0005737]; nucleoplasm [GO:0005654]; protein phosphatase type 2A complex [GO:0000159]	ATPase activity [GO:0016887]; ATP binding [GO:0005524]; peptidyl-prolyl cis-trans isomerase activity [GO:0003755]; protein homodimerization activity [GO:0042803]; protein phosphatase 2A binding [GO:0051721]; protein tyrosine phosphatase activator activity [GO:0008160]; signaling receptor binding [GO:0005102]	cyto	0
ENSOARP00000009491.1	W5PGC5	Aldose 1-epimerase (EC 5.1.3.3) (Galactose mutarotase)	GALM	15.64	23	43.6	37,612	galactose metabolic process [GO:0006012]; glucose metabolic process [GO:0006006]		aldose 1-epimerase activity [GO:0004034]; carbohydrate binding [GO:0030246]	cyto	0
ENSOARP00000009548.1	W5PGI2	Uncharacterized protein	MRPL38	4.01	4	12	42,593		mitochondrial large ribosomal subunit [GO:0005762]		cyto	0
ENSOARP00000009563.1	W5PGJ7	Uncharacterized protein	PYCARD	6	3	20.9	22,097	activation of cysteine-type endopeptidase activity [GO:0097202]; activation of cysteine-type endopeptidase activity involved in apoptotic process [GO:0006919]; activation of innate immune response [GO:0002218]; cellular response to interleukin-1 [GO:0071347]; cellular response to lipopolysaccharide [GO:0071222]; defense response to Gram-negative bacterium [GO:0050829]; defense response to virus […	AIM2 inflammasome complex [GO:0097169]; extracellular region [GO:0005576]; Golgi membrane [GO:0000139]; IkappaB kinase complex [GO:0008385]; mitochondrion [GO:0005739]; NLRP1 inflammasome complex [GO:0072558]; NLRP3 inflammasome complex [GO:0072559]; nucleolus [GO:0005730]	BMP receptor binding [GO:0070700]; cysteine-type endopeptidase activity [GO:0004197]; interleukin-6 receptor binding [GO:0005138]; myosin I binding [GO:0017024]; protease binding [GO:0002020]; protein homodimerization activity [GO:0042803]; Pyrin domain binding [GO:0032090]; tropomyosin binding [GO:0005523]	cyto	0
ENSOARP00000009569.1	W5PGK3	Uncharacterized protein	ACAD11	4.1	4	5.5	87,918	fatty acid beta-oxidation using acyl-CoA dehydrogenase [GO:0033539]	mitochondrial membrane [GO:0031966]; nucleus [GO:0005634]	flavin adenine dinucleotide binding [GO:0050660]; medium-chain-acyl-CoA dehydrogenase activity [GO:0070991]; very-long-chain-acyl-CoA dehydrogenase activity [GO:0017099]	cyto	0
ENSOARP00000009646.1	W5PGT0	Uncharacterized protein	MYH11	11.06	17	6.851	220,575		myosin complex [GO:0016459]	actin filament binding [GO:0051015]; ATP binding [GO:0005524]; motor activity [GO:0003774]	cyto	0
ENSOARP00000009685.1	W5PGW8	Uncharacterized protein	XPNPEP1	17.89	12	22.2	74,306	bradykinin catabolic process [GO:0010815]	cytosol [GO:0005829]	manganese ion binding [GO:0030145]; metalloaminopeptidase activity [GO:0070006]; protein homodimerization activity [GO:0042803]	cyto	0
ENSOARP00000009745.1	W5PH28	Small nuclear ribonucleoprotein-associated protein	SNRPN	7.44	6	20	24,622		nucleoplasm [GO:0005654]	RNA binding [GO:0003723]	cyto	0
ENSOARP00000009768.1	W5PH51	Uncharacterized protein	RPS18	7.08	7	32.9	17,716	translation [GO:0006412]	ribosome [GO:0005840]	RNA binding [GO:0003723]; structural constituent of ribosome [GO:0003735]	cyto	0
ENSOARP00000009772.1	W5PH55	Uncharacterized protein		17.29	16	11.8	132,200	defense response to virus [GO:0051607]; immune response [GO:0006955]		ATP binding [GO:0005524]; double-stranded RNA binding [GO:0003725]; nucleotidyltransferase activity [GO:0016779]	cyto	0
ENSOARP00000009777.1	W5PH60	Uncharacterized protein		11.91	10	29.4	35,877			tRNA binding [GO:0000049]	cyto	0
ENSOARP00000009796.1	W5PH79	Uncharacterized protein	MYDGF	4.3	5	32.6	14,413	negative regulation of apoptotic process [GO:0043066]; positive regulation of angiogenesis [GO:0045766]; positive regulation of endothelial cell proliferation [GO:0001938]; positive regulation of MAPK cascade [GO:0043410]; positive regulation of phosphatidylinositol 3-kinase signaling [GO:0014068]; positive regulation of protein kinase B signaling [GO:0051897]; positive regulation of transcriptio…	endoplasmic reticulum [GO:0005783]; extracellular space [GO:0005615]; Golgi apparatus [GO:0005794]		cyto	0
ENSOARP00000009820.1	W5PHA3	Uncharacterized protein	LOC105613550	3.76	3	5.143	57,169			GTPase activity [GO:0003924]; GTP binding [GO:0005525]; translation elongation factor activity [GO:0003746]	cyto	0
ENSOARP00000009827.1	W5PHB0	Uncharacterized protein	KYAT1	1.94	2	4.2	48,496	biosynthetic process [GO:0009058]; cellular modified amino acid metabolic process [GO:0006575]; response to bacterium [GO:0009617]		cysteine-S-conjugate beta-lyase activity [GO:0047804]; kynurenine-oxoglutarate transaminase activity [GO:0016212]; L-glutamine aminotransferase activity [GO:0070548]; pyridoxal phosphate binding [GO:0030170]	cyto	0
ENSOARP00000009854.1	W5PHD7	Uncharacterized protein	WBP2	3.89	3	7.9	23,580	cellular response to estrogen stimulus [GO:0071391]; positive regulation of gene expression, epigenetic [GO:0045815]	nuclear chromatin [GO:0000790]	transcription coactivator activity [GO:0003713]	cyto	0
ENSOARP00000009855.1	W5PHD8	Uncharacterized protein	TAX1BP1	1.42	3	2.9	94,138	negative regulation of NF-kappaB transcription factor activity [GO:0032088]		kinase binding [GO:0019900]	cyto	0
ENSOARP00000009906.1	W5PHI9	Uncharacterized protein	PFDN6	7.09	7	34.1	14,528	chaperone-mediated protein complex assembly [GO:0051131]; protein folding [GO:0006457]	prefoldin complex [GO:0016272]	chaperone binding [GO:0051087]; unfolded protein binding [GO:0051082]	cyto	0
ENSOARP00000009955.1	W5PHN8	Uncharacterized protein	LOC101107119	14.47	73	71.8	36,671			oxidoreductase activity [GO:0016491]	cyto	0
ENSOARP00000010025.1	A9YUY8	Adipocyte fatty acid-binding protein 4 (Fatty acid binding protein 4)	FABP4	13.81	26	68.2	14,689	brown fat cell differentiation [GO:0050873]; cellular response to lithium ion [GO:0071285]; cellular response to tumor necrosis factor [GO:0071356]; cholesterol homeostasis [GO:0042632]; cytokine production [GO:0001816]; fatty acid metabolic process [GO:0006631]; negative regulation of protein kinase activity [GO:0006469]; negative regulation of transcription, DNA-templated [GO:0045892]; positive…	cytosol [GO:0005829]; nucleus [GO:0005634]	hormone receptor binding [GO:0051427]; long-chain fatty acid binding [GO:0036041]; long-chain fatty acid transporter activity [GO:0005324]	cyto	0
ENSOARP00000010027.1	W5PHW0	Uncharacterized protein	HSP90AB1	33.28	69	53.9	83,253	axon extension [GO:0048675]; cellular response to interleukin-4 [GO:0071353]; central nervous system neuron axonogenesis [GO:0021955]; chaperone-mediated protein complex assembly [GO:0051131]; establishment of cell polarity [GO:0030010]; negative regulation of apoptotic process [GO:0043066]; negative regulation of cell cycle arrest [GO:0071157]; negative regulation of proteasomal ubiquitin-depend…	aryl hydrocarbon receptor complex [GO:0034751]; axonal growth cone [GO:0044295]; COP9 signalosome [GO:0008180]; cytosol [GO:0005829]; dendritic growth cone [GO:0044294]; extracellular region [GO:0005576]; HSP90-CDC37 chaperone complex [GO:1990565]; neuronal cell body [GO:0043025]; perinuclear region of cytoplasm [GO:0048471]	ATP binding [GO:0005524]; ATP-dependent protein binding [GO:0043008]; disordered domain specific binding [GO:0097718]; DNA polymerase binding [GO:0070182]; double-stranded RNA binding [GO:0003725]; heat shock protein binding [GO:0031072]; histone deacetylase binding [GO:0042826]; histone methyltransferase binding [GO:1990226]; peptide binding [GO:0042277]; protein homodimerization activity [GO:00…	cyto	0
ENSOARP00000010038.1	W5PHX1	Adenosylhomocysteinase (EC 3.3.1.1)	LOC101112245	44.13	50	51.2	47,693	one-carbon metabolic process [GO:0006730]		adenosylhomocysteinase activity [GO:0004013]	cyto	0
ENSOARP00000010123.1	W5PI55	Uncharacterized protein	CNOT7	4	2	9.1	32,718	cytoplasmic mRNA processing body assembly [GO:0033962]; deadenylation-dependent decapping of nuclear-transcribed mRNA [GO:0000290]; defense response to virus [GO:0051607]; exonucleolytic catabolism of deadenylated mRNA [GO:0043928]; gene silencing by RNA [GO:0031047]; negative regulation of cell population proliferation [GO:0008285]; negative regulation of transcription by RNA polymerase II [GO:0…	CCR4-NOT complex [GO:0030014]; host cell PML body [GO:0075341]; nuclear speck [GO:0016607]; P-body [GO:0000932]	nucleic acid binding [GO:0003676]; poly(A)-specific ribonuclease activity [GO:0004535]; transcription corepressor activity [GO:0003714]; transcription factor binding [GO:0008134]	cyto	0
ENSOARP00000010205.1	W5PID7	Uncharacterized protein	UBE4A	1.57	4	3.5	122,246	ubiquitin-dependent protein catabolic process [GO:0006511]	ubiquitin ligase complex [GO:0000151]	ubiquitin-ubiquitin ligase activity [GO:0034450]	cyto	0
ENSOARP00000010236.1	W5PIG7	Uncharacterized protein	ENO1	54.46	72	64.3	48,196	glycolytic process [GO:0006096]	phosphopyruvate hydratase complex [GO:0000015]	magnesium ion binding [GO:0000287]; phosphopyruvate hydratase activity [GO:0004634]	cyto	0
ENSOARP00000010261.1	W5PIJ2	Adenosylhomocysteinase (EC 3.3.1.1)	AHCY	6.26	10	13.92	47,420	one-carbon metabolic process [GO:0006730]		adenosylhomocysteinase activity [GO:0004013]	cyto	0
ENSOARP00000010264.1	W5PIJ5	Uncharacterized protein	CDH13	29.72	50	39.8	66,569	calcium-dependent cell-cell adhesion via plasma membrane cell adhesion molecules [GO:0016339]; endothelial cell migration [GO:0043542]; homophilic cell adhesion via plasma membrane adhesion molecules [GO:0007156]; keratinocyte proliferation [GO:0043616]; lamellipodium assembly [GO:0030032]; localization within membrane [GO:0051668]; low-density lipoprotein particle mediated signaling [GO:0055096]…	caveola [GO:0005901]; cytoplasm [GO:0005737]; external side of plasma membrane [GO:0009897]; extracellular space [GO:0005615]; neuron projection [GO:0043005]	adiponectin binding [GO:0055100]; cadherin binding [GO:0045296]; calcium ion binding [GO:0005509]; low-density lipoprotein particle binding [GO:0030169]; protein homodimerization activity [GO:0042803]	cyto	0
ENSOARP00000010303.1	W5PIN4	L-lactate dehydrogenase (EC 1.1.1.27)	LDHA	7.13	9	15.24	39,742	carbohydrate metabolic process [GO:0005975]; carboxylic acid metabolic process [GO:0019752]	cytoplasm [GO:0005737]	L-lactate dehydrogenase activity [GO:0004459]	cyto	0
ENSOARP00000010305.1	W5PIN6	L-lactate dehydrogenase (EC 1.1.1.27)	LDHA	37.91	70	63.2	36,598	carbohydrate metabolic process [GO:0005975]; carboxylic acid metabolic process [GO:0019752]	cytoplasm [GO:0005737]	L-lactate dehydrogenase activity [GO:0004459]	cyto	0
ENSOARP00000010343.1	W5PIS3	Uncharacterized protein		10.62	57	53.8	36,576			oxidoreductase activity [GO:0016491]	cyto	0
ENSOARP00000010359.1	W5PIT9	Uncharacterized protein	TGM5	4.02	2	5.3	79,759	peptide cross-linking [GO:0018149]		metal ion binding [GO:0046872]; protein-glutamine gamma-glutamyltransferase activity [GO:0003810]	cyto	0
ENSOARP00000010403.1	W5PIY3	40S ribosomal protein S24		2.15	3	19.6	15,338	translation [GO:0006412]	ribosome [GO:0005840]	structural constituent of ribosome [GO:0003735]	cyto	0
ENSOARP00000010434.1	W5PJ14	Uncharacterized protein	ESYT2	6.73	5	7	89,145	endoplasmic reticulum-plasma membrane tethering [GO:0061817]; lipid transport [GO:0006869]	integral component of membrane [GO:0016021]	lipid binding [GO:0008289]	cyto	0
ENSOARP00000010470.1	W5PJ50	E3 ubiquitin-protein ligase (EC 2.3.2.26)	ITCH	3.63	5	5.2	96,566	negative regulation of alpha-beta T cell proliferation [GO:0046642]; negative regulation of apoptotic process [GO:0043066]; negative regulation of defense response to virus [GO:0050687]; negative regulation of JNK cascade [GO:0046329]; negative regulation of NF-kappaB transcription factor activity [GO:0032088]; positive regulation of protein catabolic process [GO:0045732]; positive regulation of …	cell cortex [GO:0005938]; early endosome [GO:0005769]; nucleoplasm [GO:0005654]; plasma membrane [GO:0005886]; protein-containing complex [GO:0032991]	arrestin family protein binding [GO:1990763]; CXCR chemokine receptor binding [GO:0045236]; ligase activity [GO:0016874]; ribonucleoprotein complex binding [GO:0043021]; ubiquitin-like protein ligase binding [GO:0044389]; ubiquitin protein ligase activity [GO:0061630]	cyto	0
ENSOARP00000010474.1	W5PJ54	Uncharacterized protein	DPYSL2	3.99	2	3.704	76,123	axon guidance [GO:0007411]; brain development [GO:0007420]; cytoskeleton organization [GO:0007010]; regulation of axon extension [GO:0030516]	axon [GO:0030424]; cytosol [GO:0005829]; dendrite [GO:0030425]; neuronal cell body [GO:0043025]; plasma membrane [GO:0005886]	hydrolase activity, acting on carbon-nitrogen (but not peptide) bonds [GO:0016810]; microtubule binding [GO:0008017]; protein kinase binding [GO:0019901]	cyto	0
ENSOARP00000010475.1	W5PJ55	Uncharacterized protein	RAD23A	3.71	3	7.105	41,422	nucleotide-excision repair [GO:0006289]; positive regulation of cell cycle [GO:0045787]; positive regulation of proteasomal ubiquitin-dependent protein catabolic process [GO:0032436]; positive regulation of viral genome replication [GO:0045070]; proteasome-mediated ubiquitin-dependent protein catabolic process [GO:0043161]; protein destabilization [GO:0031648]	cytosol [GO:0005829]; microtubule organizing center [GO:0005815]; nucleoplasm [GO:0005654]; protein-containing complex [GO:0032991]	damaged DNA binding [GO:0003684]; kinase binding [GO:0019900]; polyubiquitin modification-dependent protein binding [GO:0031593]; ubiquitin-specific protease binding [GO:1990381]	cyto	0
ENSOARP00000010476.1	W5PJ56	Uncharacterized protein	DPYSL2	10.31	9	20.6	62,278	axon guidance [GO:0007411]; brain development [GO:0007420]; cytoskeleton organization [GO:0007010]; regulation of axon extension [GO:0030516]	cytoplasm [GO:0005737]	hydrolase activity, acting on carbon-nitrogen (but not peptide) bonds [GO:0016810]; microtubule binding [GO:0008017]	cyto	0
ENSOARP00000010489.1	W5PJ69	Uncharacterized protein	CKM	2.75	19	17.1	43,012	phosphocreatine biosynthetic process [GO:0046314]; response to heat [GO:0009408]	extracellular space [GO:0005615]	ATP binding [GO:0005524]; creatine kinase activity [GO:0004111]	cyto	0
ENSOARP00000010493.1	W5PJ73	Uncharacterized protein	NDUFS2	31.34	57	60.7	47,060	mitochondrial ATP synthesis coupled electron transport [GO:0042775]; response to oxidative stress [GO:0006979]	mitochondrial respiratory chain complex I [GO:0005747]; nucleoplasm [GO:0005654]	NAD binding [GO:0051287]; NADH dehydrogenase activity [GO:0003954]; quinone binding [GO:0048038]; ubiquitin protein ligase binding [GO:0031625]	cyto	0
ENSOARP00000010505.1	W5PJ85	Uncharacterized protein	SMCHD1	4.45	2	1.2	211,678	double-strand break repair [GO:0006302]; heterochromatin organization involved in chromatin silencing [GO:0070868]; inactivation of X chromosome by DNA methylation [GO:0060821]; inactivation of X chromosome by heterochromatin assembly [GO:0060820]; negative regulation of double-strand break repair via homologous recombination [GO:2000042]; nose development [GO:0043584]; positive regulation of dou…	Barr body [GO:0001740]; nuclear chromosome, telomeric region [GO:0000784]; site of double-strand break [GO:0035861]	ATPase activity [GO:0016887]; ATP binding [GO:0005524]; protein homodimerization activity [GO:0042803]	cyto	0
ENSOARP00000010537.1	W5PJB6	Uncharacterized protein	PGM1	15.64	15	26.7	65,243	glucose metabolic process [GO:0006006]	actin cytoskeleton [GO:0015629]	magnesium ion binding [GO:0000287]; phosphoglucomutase activity [GO:0004614]	cyto	0
ENSOARP00000010543.1	W5PJC2	Proteasome subunit beta (EC 3.4.25.1)	PSMB3	12.71	14	37.6	22,993	proteasome-mediated ubiquitin-dependent protein catabolic process [GO:0043161]	cytoplasm [GO:0005737]; nucleus [GO:0005634]; proteasome core complex, beta-subunit complex [GO:0019774]	threonine-type endopeptidase activity [GO:0004298]	cyto	0
ENSOARP00000010551.1	W5PJD0	Uncharacterized protein	PGM2	15.71	18	26.6	64,987	glucose metabolic process [GO:0006006]		magnesium ion binding [GO:0000287]; phosphoglucomutase activity [GO:0004614]; phosphopentomutase activity [GO:0008973]	cyto	0
ENSOARP00000010646.1	W5PJM5	Annexin	ANXA11	18.43	22	23.3	61,697	cytokinetic process [GO:0032506]; phagocytosis [GO:0006909]; response to calcium ion [GO:0051592]	azurophil granule [GO:0042582]; cytosol [GO:0005829]; midbody [GO:0030496]; nuclear envelope [GO:0005635]; nucleoplasm [GO:0005654]; phagocytic vesicle [GO:0045335]; specific granule [GO:0042581]; spindle [GO:0005819]	calcium-dependent phospholipid binding [GO:0005544]; calcium-dependent protein binding [GO:0048306]; calcium ion binding [GO:0005509]; phosphatidylethanolamine binding [GO:0008429]; S100 protein binding [GO:0044548]	cyto	0
ENSOARP00000010647.1	W5PJM6	Uncharacterized protein	NIPSNAP2	23.63	26	58.2	30,611	mitochondrion organization [GO:0007005]; oxidative phosphorylation [GO:0006119]	mitochondrial outer membrane [GO:0005741]		cyto	0
ENSOARP00000010700.1	W5PJS9	Dynein light chain roadblock	DYNLRB1	2.06	3	34.4	10,987	microtubule-based movement [GO:0007018]	centrosome [GO:0005813]; cytoplasm [GO:0005737]; cytoplasmic dynein complex [GO:0005868]; microtubule [GO:0005874]	dynein intermediate chain binding [GO:0045505]; motor activity [GO:0003774]	cyto	0
ENSOARP00000010771.1	W5PK00	Uncharacterized protein	HNRNPH2	6.7	7	10.69	49,250		cytosol [GO:0005829]; nucleoplasm [GO:0005654]; ribonucleoprotein complex [GO:1990904]	RNA binding [GO:0003723]	cyto	0
ENSOARP00000010775.1	W5PK04	Phosphoglycerate mutase (EC 5.4.2.11) (EC 5.4.2.4)	PGAM1	12.79	16	46.5	22,885	glycolytic process [GO:0006096]		bisphosphoglycerate mutase activity [GO:0004082]; phosphoglycerate mutase activity [GO:0004619]	cyto	0
ENSOARP00000010798.1	W5PK27	Myosin light chain 6	MYL6	22.72	32	46.7	23,442		brush border [GO:0005903]; unconventional myosin complex [GO:0016461]	calcium ion binding [GO:0005509]; structural constituent of muscle [GO:0008307]	cyto	0
ENSOARP00000010804.1	W5PK33	Uncharacterized protein	EFHD2	9.06	5	22.5	26,333			calcium ion binding [GO:0005509]	cyto	0
ENSOARP00000010837.1	W5PK66	Uncharacterized protein	PARK7	13.45	16	56.1	20,063	adult locomotory behavior [GO:0008344]; cellular response to glyoxal [GO:0036471]; cellular response to hydrogen peroxide [GO:0070301]; detoxification of copper ion [GO:0010273]; detoxification of mercury ion [GO:0050787]; DNA repair [GO:0006281]; dopamine uptake involved in synaptic transmission [GO:0051583]; enzyme active site formation via L-cysteine sulfinic acid [GO:0018323]; glucose homeost…	cell body [GO:0044297]; chromatin [GO:0000785]; cytosol [GO:0005829]; endoplasmic reticulum [GO:0005783]; mitochondrial intermembrane space [GO:0005758]; mitochondrial matrix [GO:0005759]; neuron projection [GO:0043005]; perinuclear region of cytoplasm [GO:0048471]; PML body [GO:0016605]; presynapse [GO:0098793]	androgen receptor binding [GO:0050681]; cupric ion binding [GO:1903135]; cuprous ion binding [GO:1903136]; cytokine binding [GO:0019955]; kinase binding [GO:0019900]; L-dopa decarboxylase activator activity [GO:0036478]; mercury ion binding [GO:0045340]; mRNA binding [GO:0003729]; peptidase activity [GO:0008233]; peroxiredoxin activity [GO:0051920]; protein-containing complex binding [GO:0044877]…	cyto	0
ENSOARP00000010865.1	W5PK94	Uncharacterized protein	MYO1D	16.57	13	13	107,438	cellular localization [GO:0051641]; negative regulation of phosphatase activity [GO:0010923]	axon [GO:0030424]; brush border [GO:0005903]; myelin sheath [GO:0043209]; myosin complex [GO:0016459]; neuronal cell body [GO:0043025]	actin binding [GO:0003779]; ATP binding [GO:0005524]; motor activity [GO:0003774]; protein domain specific binding [GO:0019904]	cyto	0
ENSOARP00000010904.1	W5PKD3	Uncharacterized protein	GNAI2	4.05	20	33.8	40,477	adenylate cyclase-inhibiting G protein-coupled receptor signaling pathway [GO:0007193]; cell division [GO:0051301]; cell population proliferation [GO:0008283]; G protein-coupled acetylcholine receptor signaling pathway [GO:0007213]; positive regulation of cell population proliferation [GO:0008284]	cell body [GO:0044297]; centrosome [GO:0005813]; cytosol [GO:0005829]; dendrite [GO:0030425]; midbody [GO:0030496]; nucleoplasm [GO:0005654]; plasma membrane [GO:0005886]	G-protein beta/gamma-subunit complex binding [GO:0031683]; GTPase activity [GO:0003924]; GTP binding [GO:0005525]; metal ion binding [GO:0046872]	cyto	0
ENSOARP00000010913.1	W5PKE2	Uncharacterized protein		10.9	22	45.6	28,535			electron transfer activity [GO:0009055]; flavin adenine dinucleotide binding [GO:0050660]	cyto	0
ENSOARP00000011053.1	W5PKT0	Uncharacterized protein	NAA25	1.58	2	1.8	112,329		cytosol [GO:0005829]; Golgi apparatus [GO:0005794]		cyto	0
ENSOARP00000011098.1	W5PKX5	Uncharacterized protein	QDPR	2	3	20.5	23,806		cytoplasm [GO:0005737]	oxidoreductase activity [GO:0016491]	cyto	0
ENSOARP00000011099.1	W5PKX6	Uncharacterized protein	DCTN6	2.63	2	12.2	21,294		centrosome [GO:0005813]; dynactin complex [GO:0005869]		cyto	0
ENSOARP00000011142.1	W5PL19	Uncharacterized protein	MYL12B	9.16	18	49.12	19,692		cell cortex region [GO:0099738]	calcium ion binding [GO:0005509]	cyto	0
ENSOARP00000011188.1	W5PL65	Coatomer subunit epsilon	COPE	19.91	23	51	34,364	protein transport [GO:0015031]; retrograde vesicle-mediated transport, Golgi to endoplasmic reticulum [GO:0006890]	COPI-coated vesicle [GO:0030137]; Golgi membrane [GO:0000139]; nucleoplasm [GO:0005654]	structural molecule activity [GO:0005198]	cyto	0
ENSOARP00000011192.1	W5PL69	Uncharacterized protein	BLMH	16.38	19	37.7	52,945	response to drug [GO:0042493]; response to toxic substance [GO:0009636]		cysteine-type endopeptidase activity [GO:0004197]; identical protein binding [GO:0042802]	cyto	0
ENSOARP00000011202.1	W5PL79	Multifunctional fusion protein [Includes: L-glutamate gamma-semialdehyde dehydrogenase (EC 1.2.1.88) (L-glutamate gamma-semialdehyde dehydrogenase); Delta-1-pyrroline-5-carboxylate dehydrogenase (P5C dehydrogenase)]	ALDH4A1	44.59	58	45.8	66,085	proline catabolic process to glutamate [GO:0010133]		1-pyrroline-5-carboxylate dehydrogenase activity [GO:0003842]; aldehyde dehydrogenase (NAD) activity [GO:0004029]; identical protein binding [GO:0042802]	cyto	0
ENSOARP00000011207.1	W5PL84	Uncharacterized protein	EHD1	10.43	9	20	55,107	cholesterol homeostasis [GO:0042632]; cilium assembly [GO:0060271]; endocytic recycling [GO:0032456]; endocytosis [GO:0006897]; low-density lipoprotein particle clearance [GO:0034383]; positive regulation of cholesterol storage [GO:0010886]; positive regulation of endocytic recycling [GO:2001137]; positive regulation of myoblast fusion [GO:1901741]	early endosome [GO:0005769]; endocytic vesicle [GO:0030139]; lipid droplet [GO:0005811]; perinuclear region of cytoplasm [GO:0048471]; plasma membrane [GO:0005886]; platelet dense tubular network membrane [GO:0031095]	calcium ion binding [GO:0005509]; GTP binding [GO:0005525]	cyto	0
ENSOARP00000011208.1	W5PL85	Uncharacterized protein		6.27	22	21.08	25,367			oxidoreductase activity [GO:0016491]	cyto	0
ENSOARP00000011209.1	W5PL86	Uncharacterized protein		6.27	22	21.17	25,230			oxidoreductase activity [GO:0016491]	cyto	0
ENSOARP00000011212.1	W5PL89	Uncharacterized protein	GSR	31.38	30	52.6	46,210	cell redox homeostasis [GO:0045454]; glutathione metabolic process [GO:0006749]	cell [GO:0005623]	flavin adenine dinucleotide binding [GO:0050660]; glutathione-disulfide reductase activity [GO:0004362]; NADP binding [GO:0050661]	cyto	0
ENSOARP00000011242.1	W5PLB9	Uncharacterized protein	PSMD11	9.2	7	18	48,009	proteasome assembly [GO:0043248]; stem cell differentiation [GO:0048863]; ubiquitin-dependent protein catabolic process [GO:0006511]	proteasome regulatory particle [GO:0005838]		cyto	0
ENSOARP00000011400.1	W5PLS7	Uncharacterized protein	GRB2	10.05	7	29.5	25,189	anatomical structure formation involved in morphogenesis [GO:0048646]; branching involved in labyrinthine layer morphogenesis [GO:0060670]; cell differentiation [GO:0030154]; cellular response to ionizing radiation [GO:0071479]; insulin receptor signaling pathway [GO:0008286]; positive regulation of actin filament polymerization [GO:0030838]; positive regulation of reactive oxygen species metabol…	cell-cell junction [GO:0005911]; COP9 signalosome [GO:0008180]; endosome [GO:0005768]; Grb2-EGFR complex [GO:0070436]; nucleolus [GO:0005730]; nucleoplasm [GO:0005654]; vesicle membrane [GO:0012506]	ephrin receptor binding [GO:0046875]; epidermal growth factor receptor binding [GO:0005154]; identical protein binding [GO:0042802]; insulin receptor substrate binding [GO:0043560]; neurotrophin TRKA receptor binding [GO:0005168]; phosphotyrosine residue binding [GO:0001784]; protein kinase binding [GO:0019901]; protein phosphatase binding [GO:0019903]; SH3/SH2 adaptor activity [GO:0005070]; SH3 …	cyto	0
ENSOARP00000011414.1	Q6YNX6	Calmodulin (CaM)	CALM2	4.14	15	42.95	16,838	calcium-mediated signaling [GO:0019722]; detection of calcium ion [GO:0005513]; G2/M transition of mitotic cell cycle [GO:0000086]; positive regulation by host of symbiont cAMP-mediated signal transduction [GO:0075206]; positive regulation of cyclic-nucleotide phosphodiesterase activity [GO:0051343]; positive regulation of DNA binding [GO:0043388]; positive regulation of phosphoprotein phosphatas…	calcium channel complex [GO:0034704]; catalytic complex [GO:1902494]; centrosome [GO:0005813]; myelin sheath [GO:0043209]; sarcomere [GO:0030017]; spindle microtubule [GO:0005876]; spindle pole [GO:0000922]; voltage-gated potassium channel complex [GO:0008076]	adenylate cyclase activator activity [GO:0010856]; adenylate cyclase binding [GO:0008179]; calcium ion binding [GO:0005509]; disordered domain specific binding [GO:0097718]; ion channel binding [GO:0044325]; N-terminal myristoylation domain binding [GO:0031997]; protein kinase binding [GO:0019901]; protein phosphatase activator activity [GO:0072542]; titin binding [GO:0031432]	cyto	0
ENSOARP00000011455.1	W5PLY1	Eukaryotic translation initiation factor 3 subunit H (eIF3h) (Eukaryotic translation initiation factor 3 subunit 3) (eIF-3 gamma) (eIF3 p40 subunit)	EIF3H EIF3S3	2.72	5	11.6	39,903	formation of cytoplasmic translation initiation complex [GO:0001732]	eukaryotic 43S preinitiation complex [GO:0016282]; eukaryotic 48S preinitiation complex [GO:0033290]; eukaryotic translation initiation factor 3 complex, eIF3m [GO:0071541]	translation initiation factor activity [GO:0003743]	cyto	0
ENSOARP00000011457.1	W5PLY3	Uncharacterized protein		8.65	15	26.6	44,955	protein folding [GO:0006457]; response to heat [GO:0009408]		ATP binding [GO:0005524]; heat shock protein binding [GO:0031072]; metal ion binding [GO:0046872]; unfolded protein binding [GO:0051082]	cyto	0
ENSOARP00000011485.1	C5IJA0	GTP-binding nuclear protein Ran	LOC105601843	8.31	5	25.9	24,423	nucleocytoplasmic transport [GO:0006913]; protein transport [GO:0015031]	nucleus [GO:0005634]	GTPase activity [GO:0003924]; GTP binding [GO:0005525]	cyto	0
ENSOARP00000011525.1	W5PM50	Uncharacterized protein	UPF1	20.23	14	15.2	120,187	3'-UTR-mediated mRNA destabilization [GO:0061158]; cell cycle phase transition [GO:0044770]; cellular response to interleukin-1 [GO:0071347]; cellular response to lipopolysaccharide [GO:0071222]; DNA repair [GO:0006281]; dosage compensation by inactivation of X chromosome [GO:0009048]; histone mRNA catabolic process [GO:0071044]; nuclear-transcribed mRNA catabolic process, endonucleolytic cleavag…	chromatin [GO:0000785]; cytoplasm [GO:0005737]; exon-exon junction complex [GO:0035145]; nuclear chromosome, telomeric region [GO:0000784]; nucleoplasm [GO:0005654]; supraspliceosomal complex [GO:0044530]	ATP binding [GO:0005524]; ATP-dependent RNA helicase activity [GO:0004004]; chromatin binding [GO:0003682]; RNA binding [GO:0003723]; telomeric DNA binding [GO:0042162]; zinc ion binding [GO:0008270]	cyto	0
ENSOARP00000011541.1	W5PM66	Cytochrome c heme lyase (EC 4.4.1.17)	HCCS	14.26	15	38.6	31,027		mitochondrial inner membrane [GO:0005743]	holocytochrome-c synthase activity [GO:0004408]; metal ion binding [GO:0046872]	cyto	0
ENSOARP00000011580.1	C8BKC5	Peroxiredoxin 2	PRDX2	31.12	56	78.8	21,845	activation of MAPK activity [GO:0000187]; cell redox homeostasis [GO:0045454]; homeostasis of number of cells [GO:0048872]; hydrogen peroxide catabolic process [GO:0042744]; negative regulation of extrinsic apoptotic signaling pathway in absence of ligand [GO:2001240]; negative regulation of lipopolysaccharide-mediated signaling pathway [GO:0031665]; negative regulation of NF-kappaB transcription…	cell [GO:0005623]	thioredoxin peroxidase activity [GO:0008379]	cyto	0
ENSOARP00000011600.1	W5PMC5	Uncharacterized protein	LOC101110546	10.95	15	56.5	12,784		cytosolic large ribosomal subunit [GO:0022625]	RNA binding [GO:0003723]; structural constituent of ribosome [GO:0003735]	cyto	0
ENSOARP00000011626.1	W5PMF1	Uncharacterized protein	TPMT	15.96	20	45.7	32,287	drug metabolic process [GO:0017144]		S-adenosyl-L-methionine binding [GO:1904047]; thiopurine S-methyltransferase activity [GO:0008119]	cyto	0
ENSOARP00000011663.1	W5PMI8	Uncharacterized protein	CUL5	3.47	3	3.1	90,955	ubiquitin-dependent protein catabolic process [GO:0006511]	Cul5-RING ubiquitin ligase complex [GO:0031466]	ubiquitin protein ligase binding [GO:0031625]	cyto	0
ENSOARP00000011747.1	W5PMS2	Uncharacterized protein	NSF	4.79	7	10	83,122	intracellular protein transport [GO:0006886]; positive regulation of protein catabolic process [GO:0045732]; positive regulation of receptor recycling [GO:0001921]; potassium ion transport [GO:0006813]; SNARE complex disassembly [GO:0035494]	cytosol [GO:0005829]; plasma membrane [GO:0005886]	ATPase activity, coupled [GO:0042623]; ATP binding [GO:0005524]; ionotropic glutamate receptor binding [GO:0035255]; PDZ domain binding [GO:0030165]; protein-containing complex binding [GO:0044877]; protein kinase binding [GO:0019901]; syntaxin-1 binding [GO:0017075]	cyto	0
ENSOARP00000011788.1	W5PMW3	Uncharacterized protein	POLR2E	3.13	6	14.3	24,611	transcription by RNA polymerase II [GO:0006366]	RNA polymerase II, core complex [GO:0005665]	DNA binding [GO:0003677]; DNA-directed 5'-3' RNA polymerase activity [GO:0003899]	cyto	0
ENSOARP00000011849.1	W5PN24	Uncharacterized protein	EEF1A2	3.75	2	3.906	55,889	positive regulation of apoptotic process [GO:0043065]; positive regulation of lipid kinase activity [GO:0090218]	eukaryotic translation elongation factor 1 complex [GO:0005853]; synapse [GO:0045202]	GTPase activity [GO:0003924]; GTP binding [GO:0005525]; protein kinase binding [GO:0019901]; translation elongation factor activity [GO:0003746]	cyto	0
ENSOARP00000011895.1	W5PN69	Uncharacterized protein	LOC101109111	6.43	52	62.8	36,732			oxidoreductase activity [GO:0016491]	cyto	0
ENSOARP00000011914.1	W5PN88	Uncharacterized protein	EEF2	20.06	28	17.46	95,452			GTPase activity [GO:0003924]; GTP binding [GO:0005525]	cyto	0
ENSOARP00000011935.1	W5PNA9	Cystathionine beta-synthase (EC 4.2.1.22)	CBS	2.05	2	2.977	62,727	cysteine biosynthetic process from serine [GO:0006535]; cysteine biosynthetic process via cystathionine [GO:0019343]	cytoplasm [GO:0005737]	cystathionine beta-synthase activity [GO:0004122]	cyto	0
ENSOARP00000012052.1	W5PNM6	Uncharacterized protein	NAPA	16.63	15	48.1	33,205	apical protein localization [GO:0045176]; brain development [GO:0007420]; intracellular protein transport [GO:0006886]; neuron differentiation [GO:0030182]; regulation of synaptic vesicle priming [GO:0010807]; SNARE complex disassembly [GO:0035494]; synaptic transmission, glutamatergic [GO:0035249]; synaptic vesicle priming [GO:0016082]	glutamatergic synapse [GO:0098978]; presynapse [GO:0098793]; synaptobrevin 2-SNAP-25-syntaxin-1a complex [GO:0070044]	syntaxin binding [GO:0019905]	cyto	0
ENSOARP00000012111.1	W5PNT5	Uncharacterized protein	PSMD6	19.49	12	28.5	45,505		proteasome complex [GO:0000502]	enzyme regulator activity [GO:0030234]	cyto	0
ENSOARP00000012128.1	W5PNV2	Serine/threonine-protein phosphatase (EC 3.1.3.16)	PPP1CA	2.05	13	29.4	37,512	branching morphogenesis of an epithelial tube [GO:0048754]; circadian regulation of gene expression [GO:0032922]; entrainment of circadian clock by photoperiod [GO:0043153]; lung development [GO:0030324]; positive regulation of extrinsic apoptotic signaling pathway in absence of ligand [GO:2001241]	cell-cell adherens junction [GO:0005913]; cytosol [GO:0005829]; nuclear chromosome, telomeric region [GO:0000784]; nucleoplasm [GO:0005654]; plasma membrane [GO:0005886]; PTW/PP1 phosphatase complex [GO:0072357]	cadherin binding involved in cell-cell adhesion [GO:0098641]; metal ion binding [GO:0046872]; protein serine/threonine phosphatase activity [GO:0004722]	cyto	0
ENSOARP00000012133.1	W5PNV7	Vacuolar proton pump subunit B (V-ATPase subunit B) (Vacuolar proton pump subunit B)	ATP6V1B1	1.78	10	16	56,668	adult behavior [GO:0030534]; ATP hydrolysis coupled proton transport [GO:0015991]; ATP metabolic process [GO:0046034]; calcium ion homeostasis [GO:0055074]; chloride ion homeostasis [GO:0055064]; inner ear morphogenesis [GO:0042472]; olfactory behavior [GO:0042048]; ossification [GO:0001503]; pH reduction [GO:0045851]; potassium ion homeostasis [GO:0055075]; prostaglandin metabolic process [GO:00…	apical plasma membrane [GO:0016324]; basolateral plasma membrane [GO:0016323]; cytosol [GO:0005829]; lateral plasma membrane [GO:0016328]; microvillus [GO:0005902]; proton-transporting V-type ATPase, V1 domain [GO:0033180]; vacuolar proton-transporting V-type ATPase complex [GO:0016471]	ATP binding [GO:0005524]; proton transmembrane transporter activity [GO:0015078]	cyto	0
ENSOARP00000012152.1	W5PNX6	Uncharacterized protein	PREP	8.09	7	11.7	80,612			serine-type endopeptidase activity [GO:0004252]; serine-type exopeptidase activity [GO:0070008]	cyto	0
ENSOARP00000012160.1	W5PNY4	Pyridoxal kinase	PDXK	6.02	5	21.8	31,788	pyridoxal 5'-phosphate salvage [GO:0009443]		pyridoxal kinase activity [GO:0008478]	cyto	0
ENSOARP00000012167.1	W5PNZ1	Uncharacterized protein	NAGK	6.1	3	14.2	37,353			N-acetylglucosamine kinase activity [GO:0045127]	cyto	0
ENSOARP00000012193.1	W5PP17	Cystatin-B	CSTB	1.8	5	31.7	11,733			cysteine-type endopeptidase inhibitor activity [GO:0004869]	cyto	0
ENSOARP00000012206.1	W5PP30	ATPase ASNA1 (EC 3.6.-.-) (Arsenical pump-driving ATPase) (Arsenite-stimulated ATPase)	ASNA1	5.4	7	21.5	38,809	tail-anchored membrane protein insertion into ER membrane [GO:0071816]	endoplasmic reticulum [GO:0005783]; nucleolus [GO:0005730]	ATPase activity [GO:0016887]; ATP binding [GO:0005524]; metal ion binding [GO:0046872]	cyto	0
ENSOARP00000012213.1	W5PP37	ATP synthase subunit d, mitochondrial	ATP5PD	38.39	60	77.6	18,721	ATP synthesis coupled proton transport [GO:0015986]	mitochondrial proton-transporting ATP synthase complex, coupling factor F(o) [GO:0000276]; nucleoplasm [GO:0005654]	ATPase activity [GO:0016887]; proton transmembrane transporter activity [GO:0015078]	cyto	0
ENSOARP00000012223.1	W5PP47	Uncharacterized protein	LOC101123265	5.4	6	40.8	11,318			cysteine-type endopeptidase inhibitor activity [GO:0004869]	cyto	0
ENSOARP00000012316.1	W5PPE0	Uncharacterized protein	LOC101109377	4.05	42	50.5	36,665			oxidoreductase activity [GO:0016491]	cyto	0
ENSOARP00000012339.1	W5PPG3	Uncharacterized protein	ALDH9A1	8.38	9	17.3	51,298			oxidoreductase activity, acting on the aldehyde or oxo group of donors, NAD or NADP as acceptor [GO:0016620]	cyto	0
ENSOARP00000012433.1	W5PPQ6	Uncharacterized protein	SEC13	9.86	16	40.7	35,450	COPII-coated vesicle cargo loading [GO:0090110]; positive regulation of TORC1 signaling [GO:1904263]; protein exit from endoplasmic reticulum [GO:0032527]	COPII vesicle coat [GO:0030127]; GATOR2 complex [GO:0061700]; Golgi membrane [GO:0000139]; kinetochore [GO:0000776]; lysosomal membrane [GO:0005765]; nuclear pore outer ring [GO:0031080]; nucleoplasm [GO:0005654]	identical protein binding [GO:0042802]; structural molecule activity [GO:0005198]	cyto	0
ENSOARP00000012452.1	W5PD15	Elongation factor 1-alpha	LOC101102857 LOC101110773	25.35	47	48.1	50,141			GTPase activity [GO:0003924]; GTP binding [GO:0005525]; translation elongation factor activity [GO:0003746]	cyto	0
ENSOARP00000012463.1	W5PPT6	Tubulin beta chain	TUBB	28.73	52	51.3	49,671	regulation of synapse organization [GO:0050807]; spindle assembly [GO:0051225]	cell body [GO:0044297]; cytoplasmic ribonucleoprotein granule [GO:0036464]; microtubule [GO:0005874]; nuclear envelope lumen [GO:0005641]	GTPase activity [GO:0003924]; GTP binding [GO:0005525]; MHC class I protein binding [GO:0042288]; structural constituent of cytoskeleton [GO:0005200]; ubiquitin protein ligase binding [GO:0031625]	cyto	0
ENSOARP00000012500.1	W5PPX3	Uncharacterized protein	LOC101109633	10.72	26	20.9	28,067			oxidoreductase activity [GO:0016491]	cyto	0
ENSOARP00000012532.1	W5PQ05	F-actin-capping protein subunit alpha		2.37	3	14.3	32,939	barbed-end actin filament capping [GO:0051016]	F-actin capping protein complex [GO:0008290]	actin binding [GO:0003779]	cyto	0
ENSOARP00000012561.1	W5PQ34	Uncharacterized protein	DDB1	24.4	24	17.5	128,378	histone H2A monoubiquitination [GO:0035518]; interaction with symbiont [GO:0051702]; negative regulation of apoptotic process [GO:0043066]; positive regulation by virus of viral protein levels in host cell [GO:0046726]; positive regulation of gluconeogenesis [GO:0045722]; positive regulation of protein catabolic process [GO:0045732]; positive regulation of viral genome replication [GO:0045070]; p…	Cul4A-RING E3 ubiquitin ligase complex [GO:0031464]; Cul4B-RING E3 ubiquitin ligase complex [GO:0031465]; cytoplasm [GO:0005737]; nucleoplasm [GO:0005654]	cullin family protein binding [GO:0097602]; damaged DNA binding [GO:0003684]; protein binding, bridging [GO:0030674]; protein-containing complex binding [GO:0044877]; WD40-repeat domain binding [GO:0071987]	cyto	0
ENSOARP00000012606.1	W5PQ79	Uncharacterized protein		2.23	6	24.8	16,429	translation [GO:0006412]	small ribosomal subunit [GO:0015935]	RNA binding [GO:0003723]; structural constituent of ribosome [GO:0003735]	cyto	0
ENSOARP00000012625.1	W5PQ98	Uncharacterized protein	ACTR3	31.07	31	43.4	45,939	Arp2/3 complex-mediated actin nucleation [GO:0034314]; asymmetric cell division [GO:0008356]; cellular response to interferon-gamma [GO:0071346]; cilium assembly [GO:0060271]; establishment or maintenance of cell polarity [GO:0007163]; meiotic chromosome movement towards spindle pole [GO:0016344]; meiotic cytokinesis [GO:0033206]; positive regulation of transcription by RNA polymerase II [GO:0045…	Arp2/3 protein complex [GO:0005885]; brush border [GO:0005903]; cell-cell junction [GO:0005911]; cytoplasm [GO:0005737]; lamellipodium [GO:0030027]; nucleus [GO:0005634]	actin filament binding [GO:0051015]; ATP binding [GO:0005524]; structural constituent of cytoskeleton [GO:0005200]	cyto	0
ENSOARP00000012635.1	W5PQA8	Uncharacterized protein	PRDX6	92.44	169	78.9	25,280	cell redox homeostasis [GO:0045454]; glycerophospholipid catabolic process [GO:0046475]; positive regulation of mRNA splicing, via spliceosome [GO:0048026]; response to oxidative stress [GO:0006979]	nucleus [GO:0005634]; perinuclear region of cytoplasm [GO:0048471]	calcium-independent phospholipase A2 activity [GO:0047499]; glutathione peroxidase activity [GO:0004602]; peroxiredoxin activity [GO:0051920]; protein homodimerization activity [GO:0042803]; ubiquitin protein ligase binding [GO:0031625]	cyto	0
ENSOARP00000012652.1	W5PQC5	60S acidic ribosomal protein P0	RPLP0	16.43	23	45.1	33,998	ribosome biogenesis [GO:0042254]	ribosome [GO:0005840]		cyto	0
ENSOARP00000012664.1	W5PQD7	Uncharacterized protein	GID8	2.89	3	16.2	26,955	positive regulation of canonical Wnt signaling pathway [GO:0090263]; positive regulation of cell population proliferation [GO:0008284]	cell junction [GO:0030054]; cytosol [GO:0005829]; nucleoplasm [GO:0005654]; ubiquitin ligase complex [GO:0000151]	protein homodimerization activity [GO:0042803]	cyto	0
ENSOARP00000012677.1	W5PQF0	T-complex protein 1 subunit eta (TCP-1-eta) (CCT-eta)	CCT7	8.03	14	22.5	59,443	binding of sperm to zona pellucida [GO:0007339]; positive regulation of establishment of protein localization to telomere [GO:1904851]; positive regulation of telomere maintenance via telomerase [GO:0032212]; protein folding [GO:0006457]; protein stabilization [GO:0050821]; toxin transport [GO:1901998]	cell body [GO:0044297]; chaperonin-containing T-complex [GO:0005832]; microtubule [GO:0005874]	ATP binding [GO:0005524]; identical protein binding [GO:0042802]; unfolded protein binding [GO:0051082]	cyto	0
ENSOARP00000012685.1	W5PQF8	Uncharacterized protein	EPRS	20.66	19	15.4	170,018	cellular response to insulin stimulus [GO:0032869]; cellular response to interferon-gamma [GO:0071346]; glutamyl-tRNA aminoacylation [GO:0006424]; long-chain fatty acid import into cell [GO:0044539]; negative regulation of translation [GO:0017148]; prolyl-tRNA aminoacylation [GO:0006433]; regulation of long-chain fatty acid import into cell [GO:0140212]	aminoacyl-tRNA synthetase multienzyme complex [GO:0017101]; cytosol [GO:0005829]; GAIT complex [GO:0097452]; plasma membrane [GO:0005886]; ribonucleoprotein complex [GO:1990904]	ATP binding [GO:0005524]; glutamate-tRNA ligase activity [GO:0004818]; GTPase binding [GO:0051020]; proline-tRNA ligase activity [GO:0004827]; protein homodimerization activity [GO:0042803]; RNA stem-loop binding [GO:0035613]; zinc ion binding [GO:0008270]	cyto	0
ENSOARP00000012693.1	W5PQG6	Uncharacterized protein	ISYNA1	10.25	9	19.7	55,655	inositol biosynthetic process [GO:0006021]; phospholipid biosynthetic process [GO:0008654]		inositol-3-phosphate synthase activity [GO:0004512]	cyto	0
ENSOARP00000012734.1	W5PQK7	Eukaryotic translation initiation factor 5A (eIF-5A)	EIF5A LOC101121157	5.68	8	41.4	17,171	positive regulation of translational elongation [GO:0045901]; positive regulation of translational termination [GO:0045905]; translational frameshifting [GO:0006452]		ribosome binding [GO:0043022]; translation elongation factor activity [GO:0003746]	cyto	0
ENSOARP00000012735.1	W5PQK8	Sulfotransferase (EC 2.8.2.-)	SULT2B1	6.26	4	17.5	38,514	3'-phosphoadenosine 5'-phosphosulfate metabolic process [GO:0050427]; cholesterol metabolic process [GO:0008203]; negative regulation of cell population proliferation [GO:0008285]; positive regulation of epidermal cell differentiation [GO:0045606]; sulfate assimilation [GO:0000103]	cytosol [GO:0005829]; intracellular membrane-bounded organelle [GO:0043231]	cholesterol binding [GO:0015485]; nucleic acid binding [GO:0003676]; steroid hormone binding [GO:1990239]; steroid sulfotransferase activity [GO:0050294]	cyto	0
ENSOARP00000012737.1	W5PQL0	UDP-glucose 6-dehydrogenase (EC 1.1.1.22)	UGDH	16.3	21	32.2	55,109	chondroitin sulfate biosynthetic process [GO:0030206]; gastrulation with mouth forming second [GO:0001702]; heparan sulfate proteoglycan biosynthetic process [GO:0015012]; protein hexamerization [GO:0034214]; UDP-glucuronate biosynthetic process [GO:0006065]	nucleoplasm [GO:0005654]	NAD binding [GO:0051287]; UDP-glucose 6-dehydrogenase activity [GO:0003979]	cyto	0
ENSOARP00000012741.1	W5PQL4	Uncharacterized protein	TPM2	4.05	10	21.1	32,976	regulation of ATPase activity [GO:0043462]		actin binding [GO:0003779]	cyto	0
ENSOARP00000012787.1	W5PQR0	Uncharacterized protein	FAM129B	5.52	10	9.6	81,687	gonadotropin secretion [GO:0032274]; negative regulation of apoptotic process [GO:0043066]; negative regulation of cell population proliferation [GO:0008285]; negative regulation of DNA biosynthetic process [GO:2000279]; negative regulation of transcription, DNA-templated [GO:0045892]; positive regulation of transcription, DNA-templated [GO:0045893]; positive regulation of transcription regulator…	adherens junction [GO:0005912]; cytosol [GO:0005829]; nucleoplasm [GO:0005654]; plasma membrane [GO:0005886]	transcription coactivator activity [GO:0003713]	cyto	0
ENSOARP00000012792.1	W5PQR5	Uncharacterized protein	RPL18	6.76	4	19.7	21,521	cytoplasmic translation [GO:0002181]	cytosolic large ribosomal subunit [GO:0022625]; endoplasmic reticulum [GO:0005783]; nucleolus [GO:0005730]; polysomal ribosome [GO:0042788]	structural constituent of ribosome [GO:0003735]	cyto	0
ENSOARP00000012834.1	W5PQV6	Ubiquitin-like protein	UBL3	3.46	2	14.4	13,327		plasma membrane [GO:0005886]		cyto	0
ENSOARP00000012862.1	W5PQY4	Uncharacterized protein	CTH	9.19	4	11.3	45,783	cellular response to leukemia inhibitory factor [GO:1990830]; cysteine biosynthetic process via cystathionine [GO:0019343]; hydrogen sulfide biosynthetic process [GO:0070814]; negative regulation of apoptotic signaling pathway [GO:2001234]; positive regulation of aortic smooth muscle cell differentiation [GO:1904831]; positive regulation of I-kappaB kinase/NF-kappaB signaling [GO:0043123]; positi…		cystathionine gamma-lyase activity [GO:0004123]; identical protein binding [GO:0042802]; L-cystine L-cysteine-lyase (deaminating) [GO:0044540]; pyridoxal phosphate binding [GO:0030170]	cyto	0
ENSOARP00000012882.1	W5PR04	Isocitrate dehydrogenase [NADP] (EC 1.1.1.42)	IDH2	33.88	36	51.2	48,898	isocitrate metabolic process [GO:0006102]; tricarboxylic acid cycle [GO:0006099]	cytosol [GO:0005829]; mitochondrion [GO:0005739]; peroxisome [GO:0005777]	isocitrate dehydrogenase (NADP+) activity [GO:0004450]; magnesium ion binding [GO:0000287]; NAD binding [GO:0051287]	cyto	0
ENSOARP00000012884.1	W5PR06	Uncharacterized protein		3.91	2	4.887	29,504				cyto	0
ENSOARP00000012901.1	W5PR23	Uncharacterized protein	CSE1L	12.44	9	10.6	110,436	intracellular protein transport [GO:0006886]	cytosol [GO:0005829]; nucleoplasm [GO:0005654]	Ran GTPase binding [GO:0008536]	cyto	0
ENSOARP00000012926.1	W5PR48	Hypoxanthine phosphoribosyltransferase (EC 2.4.2.8)	HPRT1	8.37	5	29.4	24,675	IMP salvage [GO:0032264]; purine ribonucleoside salvage [GO:0006166]	cytoplasm [GO:0005737]	guanine phosphoribosyltransferase activity [GO:0052657]; hypoxanthine phosphoribosyltransferase activity [GO:0004422]; metal ion binding [GO:0046872]; nucleotide binding [GO:0000166]	cyto	0
ENSOARP00000012929.1	W5PR51	Uncharacterized protein	CPNE3	12.34	10	13.88	59,605				cyto	0
ENSOARP00000012959.1	W5PR81	Uncharacterized protein	TARS	31.66	23	32.4	83,404	threonyl-tRNA aminoacylation [GO:0006435]	actin cytoskeleton [GO:0015629]; cytosol [GO:0005829]	ATP binding [GO:0005524]; threonine-tRNA ligase activity [GO:0004829]	cyto	0
ENSOARP00000012973.1	W5PR95	40S ribosomal protein S26		4.02	3	19.7	13,517	translation [GO:0006412]	ribosome [GO:0005840]	structural constituent of ribosome [GO:0003735]	cyto	0
ENSOARP00000013031.1	W5PRF2	Uncharacterized protein	PIR	2.44	2	12.4	32,128				cyto	0
ENSOARP00000013073.1	W5PRJ4	Uncharacterized protein	VCP	40.74	50	38.3	89,933	activation of cysteine-type endopeptidase activity involved in apoptotic process [GO:0006919]; aggresome assembly [GO:0070842]; ATP metabolic process [GO:0046034]; autophagosome maturation [GO:0097352]; cellular response to arsenite ion [GO:1903843]; cellular response to heat [GO:0034605]; double-strand break repair [GO:0006302]; endoplasmic reticulum stress-induced pre-emptive quality control [G…	ATPase complex [GO:1904949]; cytoplasmic stress granule [GO:0010494]; cytosol [GO:0005829]; Derlin-1 retrotranslocation complex [GO:0036513]; lipid droplet [GO:0005811]; nucleoplasm [GO:0005654]; perinuclear region of cytoplasm [GO:0048471]; proteasome complex [GO:0000502]; site of double-strand break [GO:0035861]; synapse [GO:0045202]; VCP-NPL4-UFD1 AAA ATPase complex [GO:0034098]; VCP-NSFL1C co…	ADP binding [GO:0043531]; ATPase activity [GO:0016887]; ATP binding [GO:0005524]; BAT3 complex binding [GO:1904288]; deubiquitinase activator activity [GO:0035800]; identical protein binding [GO:0042802]; K48-linked polyubiquitin modification-dependent protein binding [GO:0036435]; MHC class I protein binding [GO:0042288]; protein domain specific binding [GO:0019904]; protein phosphatase binding …	cyto	0
ENSOARP00000013117.1	W5PRN8	14-3-3 protein epsilon	YWHAE	36.19	56	57.5	26,649			protein domain specific binding [GO:0019904]	cyto	0
ENSOARP00000013120.1	W5PRP1	Na(+)/H(+) exchange regulatory cofactor NHE-RF	SLC9A3R1	5.16	7	15.5	39,658	actin cytoskeleton organization [GO:0030036]; adenylate cyclase-activating dopamine receptor signaling pathway [GO:0007191]; auditory receptor cell stereocilium organization [GO:0060088]; bile acid secretion [GO:0032782]; cellular phosphate ion homeostasis [GO:0030643]; establishment of epithelial cell apical/basal polarity [GO:0045198]; establishment of Golgi localization [GO:0051683]; gland mor…	apical plasma membrane [GO:0016324]; brush border membrane [GO:0031526]; endomembrane system [GO:0012505]; microvillus [GO:0005902]; perinuclear region of cytoplasm [GO:0048471]; sperm midpiece [GO:0097225]; stereocilium tip [GO:0032426]	beta-2 adrenergic receptor binding [GO:0031698]; beta-catenin binding [GO:0008013]; chloride channel regulator activity [GO:0017081]; dopamine receptor binding [GO:0050780]; growth factor receptor binding [GO:0070851]; molecular adaptor activity [GO:0060090]; PDZ domain binding [GO:0030165]; phosphatase binding [GO:0019902]; protein self-association [GO:0043621]	cyto	0
ENSOARP00000013144.1	W5PRR5	Leukotriene A(4) hydrolase (LTA-4 hydrolase) (EC 3.3.2.6)	LTA4H	34.28	40	46.1	69,594	cellular protein metabolic process [GO:0044267]; leukotriene biosynthetic process [GO:0019370]; peptide catabolic process [GO:0043171]	cytosol [GO:0005829]; nucleoplasm [GO:0005654]	epoxide hydrolase activity [GO:0004301]; leukotriene-A4 hydrolase activity [GO:0004463]; metalloaminopeptidase activity [GO:0070006]; zinc ion binding [GO:0008270]	cyto	0
ENSOARP00000013161.1	W5PRT2	Small ubiquitin-related modifier (SUMO)	SUMO3	4	2	42.3	11,695	protein sumoylation [GO:0016925]	nucleus [GO:0005634]		cyto	0
ENSOARP00000013227.1	W5PRZ8	Uncharacterized protein	IARS2	21.8	25	24.2	97,839	isoleucyl-tRNA aminoacylation [GO:0006428]		aminoacyl-tRNA editing activity [GO:0002161]; ATP binding [GO:0005524]; isoleucine-tRNA ligase activity [GO:0004822]; tRNA binding [GO:0000049]	cyto	0
ENSOARP00000013278.1	W5PS49	Uncharacterized protein	GNAQ	10.23	14	33.6	35,422	G protein-coupled receptor signaling pathway [GO:0007186]; negative regulation of protein kinase activity [GO:0006469]; protein stabilization [GO:0050821]; regulation of canonical Wnt signaling pathway [GO:0060828]		G-protein beta/gamma-subunit complex binding [GO:0031683]; G protein-coupled receptor binding [GO:0001664]; GTPase activator activity [GO:0005096]; GTPase activity [GO:0003924]; GTP binding [GO:0005525]	cyto	0
ENSOARP00000013306.1	W5PS77	Uncharacterized protein	UNC45A	2.06	2	2.3	102,147				cyto	0
ENSOARP00000013317.1	W5PS88	Aspartate aminotransferase (EC 2.6.1.1)	GOT1	18.76	11	29.8	46,471	aspartate biosynthetic process [GO:0006532]; aspartate catabolic process [GO:0006533]; cellular response to insulin stimulus [GO:0032869]; fatty acid homeostasis [GO:0055089]; glutamate catabolic process to 2-oxoglutarate [GO:0019551]; glutamate catabolic process to aspartate [GO:0019550]; glycerol biosynthetic process [GO:0006114]; Notch signaling pathway [GO:0007219]; oxaloacetate metabolic pro…	cytosol [GO:0005829]; nucleoplasm [GO:0005654]	L-aspartate:2-oxoglutarate aminotransferase activity [GO:0004069]; phosphatidylserine decarboxylase activity [GO:0004609]; pyridoxal phosphate binding [GO:0030170]	cyto	0
ENSOARP00000013354.1	W5PSC5	Uncharacterized protein	MYO1C	2.52	6	2.8	121,399	cellular response to interferon-gamma [GO:0071346]; positive regulation of cell migration by vascular endothelial growth factor signaling pathway [GO:0038089]; positive regulation of cellular response to insulin stimulus [GO:1900078]; positive regulation of protein targeting to membrane [GO:0090314]; positive regulation of vascular endothelial growth factor signaling pathway [GO:1900748]; protein…	basal plasma membrane [GO:0009925]; brush border [GO:0005903]; cytoplasmic vesicle membrane [GO:0030659]; filamentous actin [GO:0031941]; lateral plasma membrane [GO:0016328]; membrane raft [GO:0045121]; microvillus [GO:0005902]; myosin complex [GO:0016459]; nuclear body [GO:0016604]; phagocytic vesicle [GO:0045335]; stereocilium [GO:0032420]	actin binding [GO:0003779]; ATP binding [GO:0005524]; motor activity [GO:0003774]; protein C-terminus binding [GO:0008022]; Ral GTPase binding [GO:0017160]; signaling receptor binding [GO:0005102]	cyto	0
ENSOARP00000013366.1	W5PSD7	Uncharacterized protein	RAP2C	2.82	13	54.1	20,745	establishment of endothelial intestinal barrier [GO:0090557]; negative regulation of cell migration [GO:0030336]; positive regulation of protein autophosphorylation [GO:0031954]; Rap protein signal transduction [GO:0032486]; regulation of protein tyrosine kinase activity [GO:0061097]	bicellular tight junction [GO:0005923]; cell-cell contact zone [GO:0044291]; cytosol [GO:0005829]; plasma membrane [GO:0005886]; recycling endosome membrane [GO:0055038]	GDP binding [GO:0019003]; GTPase activity [GO:0003924]; GTP binding [GO:0005525]; transcription coactivator activity [GO:0003713]	cyto	0
ENSOARP00000013374.1	W5PSE5	Uncharacterized protein	LOC101110434	2	33	41.8	37,076			oxidoreductase activity [GO:0016491]	cyto	0
ENSOARP00000013382.1	W5PSF3	Diazepam binding inhibitor, acyl-CoA binding protein	DBI	9.77	13	53.5	11,601	phosphatidylcholine acyl-chain remodeling [GO:0036151]		long-chain fatty acyl-CoA binding [GO:0036042]; protein dimerization activity [GO:0046983]	cyto	0
ENSOARP00000013387.1	W5PSF8	Uncharacterized protein	CRYZ	15.74	13	36.7	35,294	protein homotetramerization [GO:0051289]; xenobiotic catabolic process [GO:0042178]	cytosol [GO:0005829]	mRNA 3'-UTR binding [GO:0003730]; NADPH:quinone reductase activity [GO:0003960]; NADPH binding [GO:0070402]; zinc ion binding [GO:0008270]	cyto	0
ENSOARP00000013404.1	W5PSH5	Uncharacterized protein	POFUT2	6.55	5	13.9	45,493	fucose metabolic process [GO:0006004]		transferase activity, transferring glycosyl groups [GO:0016757]	cyto	0
ENSOARP00000013410.1	W5PSI1	Uncharacterized protein	PSMD3	17.37	11	19.7	61,663	regulation of protein catabolic process [GO:0042176]	proteasome regulatory particle [GO:0005838]	enzyme regulator activity [GO:0030234]	cyto	0
ENSOARP00000013517.1	W5PST8	Uncharacterized protein	METTL26	2.55	2	10.2	22,995				cyto	0
ENSOARP00000013548.1	W5PSW9	Uncharacterized protein	RPL8	1.38	7	23.4	28,025	cytoplasmic translation [GO:0002181]	cytosolic large ribosomal subunit [GO:0022625]; polysomal ribosome [GO:0042788]; postsynaptic density [GO:0014069]	RNA binding [GO:0003723]; structural constituent of ribosome [GO:0003735]	cyto	0
ENSOARP00000013575.1	W5PSZ5	Annexin	ANXA1	120.77	289	82.1	38,798	actin cytoskeleton reorganization [GO:0031532]; alpha-beta T cell differentiation [GO:0046632]; arachidonic acid secretion [GO:0050482]; cellular response to glucocorticoid stimulus [GO:0071385]; cellular response to vascular endothelial growth factor stimulus [GO:0035924]; G protein-coupled receptor signaling pathway, coupled to cyclic nucleotide second messenger [GO:0007187]; granulocyte chemot…	actin filament [GO:0005884]; apical plasma membrane [GO:0016324]; cornified envelope [GO:0001533]; cytosol [GO:0005829]; endosome [GO:0005768]; extracellular exosome [GO:0070062]; extrinsic component of external side of plasma membrane [GO:0031232]; lateral plasma membrane [GO:0016328]; motile cilium [GO:0031514]; nucleoplasm [GO:0005654]; sarcolemma [GO:0042383]	calcium-dependent phospholipid binding [GO:0005544]; calcium-dependent protein binding [GO:0048306]; calcium ion binding [GO:0005509]; phospholipase A2 inhibitor activity [GO:0019834]	cyto	0
ENSOARP00000013594.1	W5PT14	Uncharacterized protein	IPO7	8.88	11	9.3	119,517	innate immune response [GO:0045087]; protein import into nucleus [GO:0006606]	cytosol [GO:0005829]; nucleoplasm [GO:0005654]	histone binding [GO:0042393]; Ran GTPase binding [GO:0008536]; SMAD binding [GO:0046332]	cyto	0
ENSOARP00000013613.1	P51977	Retinal dehydrogenase 1 (RALDH 1) (RalDH1) (EC 1.2.1.-) (EC 1.2.1.36) (Aldehyde dehydrogenase family 1 member A1) (Aldehyde dehydrogenase, cytosolic)	ALDH1A1 ALDH1	62.56	88	72.9	54,825	oxidation-reduction process [GO:0055114]; retinoid metabolic process [GO:0001523]; retinol metabolic process [GO:0042572]	cytosol [GO:0005829]	aldehyde dehydrogenase (NAD) activity [GO:0004029]; NAD binding [GO:0051287]; retinal dehydrogenase activity [GO:0001758]	cyto	0
ENSOARP00000013630.1	W5PT49	Uncharacterized protein	NFKB1	4.06	2	3.3	105,295	cellular response to angiotensin [GO:1904385]; cellular response to dsRNA [GO:0071359]; cellular response to interleukin-1 [GO:0071347]; cellular response to interleukin-6 [GO:0071354]; cellular response to lipopolysaccharide [GO:0071222]; cellular response to mechanical stimulus [GO:0071260]; cellular response to nicotine [GO:0071316]; cellular response to tumor necrosis factor [GO:0071356]; neg…	cytosol [GO:0005829]; mitochondrion [GO:0005739]; nucleoplasm [GO:0005654]	actinin binding [GO:0042805]; chromatin binding [GO:0003682]; DNA-binding transcription activator activity, RNA polymerase II-specific [GO:0001228]; DNA-binding transcription repressor activity, RNA polymerase II-specific [GO:0001227]; protein heterodimerization activity [GO:0046982]; protein homodimerization activity [GO:0042803]; RNA polymerase II distal enhancer sequence-specific DNA binding […	cyto	0
ENSOARP00000013695.1	W5PTB4	Uncharacterized protein	CEP250	2.13	2	1.2	278,234	centriole-centriole cohesion [GO:0010457]; mitotic cell cycle [GO:0000278]; non-motile cilium assembly [GO:1905515]; positive regulation of protein localization to centrosome [GO:1904781]; protein localization to organelle [GO:0033365]; regulation of centriole-centriole cohesion [GO:0030997]	centriole [GO:0005814]; centrosome [GO:0005813]; protein-containing complex [GO:0032991]	protein C-terminus binding [GO:0008022]; protein domain specific binding [GO:0019904]; protein kinase binding [GO:0019901]	cyto	0
ENSOARP00000013788.1	B7TJ15	Mitogen-activated protein kinase (EC 2.7.11.24)	MAPK14	4.81	4	13.3	41,293	angiogenesis [GO:0001525]; cartilage condensation [GO:0001502]; cell morphogenesis [GO:0000902]; cellular response to ionizing radiation [GO:0071479]; cellular response to lipoteichoic acid [GO:0071223]; cellular response to tumor necrosis factor [GO:0071356]; cellular response to vascular endothelial growth factor stimulus [GO:0035924]; cellular response to virus [GO:0098586]; chondrocyte differ…	cytosol [GO:0005829]; glutamatergic synapse [GO:0098978]; mitochondrion [GO:0005739]; nuclear speck [GO:0016607]; spindle pole [GO:0000922]	ATP binding [GO:0005524]; MAP kinase activity [GO:0004707]; mitogen-activated protein kinase p38 binding [GO:0048273]; NFAT protein binding [GO:0051525]; protein phosphatase binding [GO:0019903]	cyto	0
ENSOARP00000013810.1	W5PTM9	Uncharacterized protein	UBE2V2	2.14	5	40.7	15,873	DNA double-strand break processing [GO:0000729]; error-free postreplication DNA repair [GO:0042275]	nucleoplasm [GO:0005654]; UBC13-MMS2 complex [GO:0031372]	ubiquitin conjugating enzyme activity [GO:0061631]	cyto	0
ENSOARP00000013817.1	W5PTN6	Uncharacterized protein	COL6A2	4.21	4	3.2	100,025	protein heterotrimerization [GO:0070208]	extracellular matrix [GO:0031012]; protein-containing complex [GO:0032991]; sarcolemma [GO:0042383]		cyto	0
ENSOARP00000013847.1	W5PTR6	Acyl-coenzyme A oxidase	ACOX3	6.83	6	7.3	73,629	fatty acid beta-oxidation [GO:0006635]	peroxisome [GO:0005777]	acyl-CoA oxidase activity [GO:0003997]; FAD binding [GO:0071949]; signaling receptor binding [GO:0005102]	cyto	0
ENSOARP00000013895.1	W5PTW4	Uncharacterized protein	PITPNA	7.77	12	29.7	30,953			phospholipid transporter activity [GO:0005548]	cyto	0
ENSOARP00000013924.1	W5PTZ3	Uncharacterized protein	RHOF	2	2	8.3	23,948	actin filament organization [GO:0007015]; small GTPase mediated signal transduction [GO:0007264]		GTPase activity [GO:0003924]; GTP binding [GO:0005525]	cyto	0
ENSOARP00000013953.1	W5PU22	Uncharacterized protein	MCUR1	6.54	3	12	27,264	calcium import into the mitochondrion [GO:0036444]; positive regulation of mitochondrial calcium ion concentration [GO:0051561]	integral component of mitochondrial inner membrane [GO:0031305]		cyto	0
ENSOARP00000013989.1	W5PU58	Uncharacterized protein	UBLCP1	5	4	11.6	36,805		nucleolus [GO:0005730]	protein serine/threonine phosphatase activity [GO:0004722]	cyto	0
ENSOARP00000013997.1	W5PU66	Uncharacterized protein	IQGAP1	82.14	90	38.1	192,921	cell migration [GO:0016477]; cellular response to calcium ion [GO:0071277]; cellular response to epidermal growth factor stimulus [GO:0071364]; cellular response to platelet-derived growth factor stimulus [GO:0036120]; epidermal growth factor receptor signaling pathway [GO:0007173]; fibroblast growth factor receptor signaling pathway [GO:0008543]; negative regulation of dephosphorylation [GO:0035…	cell-cell junction [GO:0005911]; cytoplasmic ribonucleoprotein granule [GO:0036464]; extrinsic component of cytoplasmic side of plasma membrane [GO:0031234]; lateral plasma membrane [GO:0016328]; microtubule [GO:0005874]; midbody [GO:0030496]; neuron projection [GO:0043005]; nucleus [GO:0005634]; ruffle [GO:0001726]	calmodulin binding [GO:0005516]; molecular adaptor activity [GO:0060090]; phosphatidylinositol-3,4,5-trisphosphate binding [GO:0005547]; protein domain specific binding [GO:0019904]; protein kinase binding [GO:0019901]; protein phosphatase binding [GO:0019903]; protein serine/threonine kinase activator activity [GO:0043539]; Rac GTPase binding [GO:0048365]; S100 protein binding [GO:0044548]	cyto	0
ENSOARP00000014006.1	W5PU75	Uncharacterized protein	GNA11	6.64	14	29.6	36,724	action potential [GO:0001508]; cellular response to pH [GO:0071467]; developmental pigmentation [GO:0048066]; heart development [GO:0007507]; phospholipase C-activating dopamine receptor signaling pathway [GO:0060158]; regulation of melanocyte differentiation [GO:0045634]; skeletal system development [GO:0001501]	cytoplasm [GO:0005737]	G-protein beta/gamma-subunit complex binding [GO:0031683]; G protein-coupled receptor binding [GO:0001664]; GTPase activity [GO:0003924]; GTP binding [GO:0005525]	cyto	0
ENSOARP00000014040.1	W5PUA9	Uncharacterized protein	PGM5	4.84	4	7.4	62,147	carbohydrate metabolic process [GO:0005975]	costamere [GO:0043034]; cytoplasmic side of plasma membrane [GO:0009898]; dystrophin-associated glycoprotein complex [GO:0016010]; focal adhesion [GO:0005925]; intercalated disc [GO:0014704]; sarcolemma [GO:0042383]; spot adherens junction [GO:0005914]; stress fiber [GO:0001725]; Z disc [GO:0030018]	intramolecular transferase activity, phosphotransferases [GO:0016868]; magnesium ion binding [GO:0000287]	cyto	0
ENSOARP00000014052.1	W5PUC1	Uncharacterized protein	CA3	2.82	4	16.9	29,459	response to bacterium [GO:0009617]	cytosol [GO:0005829]	carbonate dehydratase activity [GO:0004089]; nickel cation binding [GO:0016151]; zinc ion binding [GO:0008270]	cyto	0
ENSOARP00000014063.1	W5PUD2	40S ribosomal protein S21	RPS21	3.41	11	31.3	9,111	cytoplasmic translation [GO:0002181]	cytosolic small ribosomal subunit [GO:0022627]; polysomal ribosome [GO:0042788]; synapse [GO:0045202]	protein N-terminus binding [GO:0047485]; structural constituent of ribosome [GO:0003735]	cyto	0
ENSOARP00000014106.1	W5PUH4	Uncharacterized protein		8.58	33	39.72	23,998			glutathione transferase activity [GO:0004364]	cyto	0
ENSOARP00000014109.1	W5PUH7	Uncharacterized protein		41.02	91	76.2	22,566			glutathione transferase activity [GO:0004364]	cyto	0
ENSOARP00000014215.1	W5PUT3	Uncharacterized protein	FUBP1	8.23	7	10.9	69,937	regulation of transcription, DNA-templated [GO:0006355]		RNA binding [GO:0003723]	cyto	0
ENSOARP00000014218.1	W5PUT6	Clathrin heavy chain	CLTC	192	277	64.1	191,887	intracellular protein transport [GO:0006886]; vesicle-mediated transport [GO:0016192]	clathrin coat of coated pit [GO:0030132]; clathrin coat of trans-Golgi network vesicle [GO:0030130]; clathrin complex [GO:0071439]; endosome [GO:0005768]; lysosome [GO:0005764]; mitotic spindle [GO:0072686]; photoreceptor ribbon synapse [GO:0098684]; presynaptic endocytic zone membrane [GO:0098835]	clathrin light chain binding [GO:0032051]; protein kinase binding [GO:0019901]; structural molecule activity [GO:0005198]	cyto	0
ENSOARP00000014242.1	W5PUW0	Uncharacterized protein	RDX	4.29	15	16.8	68,530	apical protein localization [GO:0045176]; cellular response to thyroid hormone stimulus [GO:0097067]; establishment of endothelial barrier [GO:0061028]; establishment of protein localization [GO:0045184]; microvillus assembly [GO:0030033]; negative regulation of adherens junction organization [GO:1903392]; negative regulation of cell size [GO:0045792]; negative regulation of GTPase activity [GO:0…	apical plasma membrane [GO:0016324]; cortical actin cytoskeleton [GO:0030864]; filopodium [GO:0030175]; focal adhesion [GO:0005925]; lamellipodium [GO:0030027]; microvillus [GO:0005902]; ruffle [GO:0001726]; stereocilium [GO:0032420]	actin binding [GO:0003779]; ATPase binding [GO:0051117]; protein domain specific binding [GO:0019904]; protein homodimerization activity [GO:0042803]	cyto	0
ENSOARP00000014262.1	W5PUY0	Uncharacterized protein	RBBP7	4.19	4	6.8	52,438	cellular heat acclimation [GO:0070370]; negative regulation of cell growth [GO:0030308]; negative regulation of transcription by RNA polymerase II [GO:0000122]	cytosol [GO:0005829]; ESC/E(Z) complex [GO:0035098]; NuRD complex [GO:0016581]	RNA binding [GO:0003723]	cyto	0
ENSOARP00000014287.1	W5PV05	Uncharacterized protein	PRPF8	29.83	20	10.8	273,900	spliceosomal tri-snRNP complex assembly [GO:0000244]	U2-type catalytic step 2 spliceosome [GO:0071007]; U2-type precatalytic spliceosome [GO:0071005]; U4/U6 x U5 tri-snRNP complex [GO:0046540]	K63-linked polyubiquitin modification-dependent protein binding [GO:0070530]; U5 snRNA binding [GO:0030623]; U6 snRNA binding [GO:0017070]	cyto	0
ENSOARP00000014303.1	W5PV21	Uncharacterized protein	TSN	5.06	3	14	26,169	RNA metabolic process [GO:0016070]		identical protein binding [GO:0042802]; RNA binding [GO:0003723]; sequence-specific DNA binding [GO:0043565]; single-stranded DNA binding [GO:0003697]	cyto	0
ENSOARP00000014344.1	W5PV62	Uncharacterized protein	PRMT1	8.26	8	19.3	40,367	negative regulation of megakaryocyte differentiation [GO:0045653]; neuron projection development [GO:0031175]; positive regulation of cell population proliferation [GO:0008284]; positive regulation of erythrocyte differentiation [GO:0045648]; protein homooligomerization [GO:0051260]	methylosome [GO:0034709]; nucleus [GO:0005634]	histone methyltransferase activity (H4-R3 specific) [GO:0044020]; identical protein binding [GO:0042802]; methyl-CpG binding [GO:0008327]; mitogen-activated protein kinase p38 binding [GO:0048273]; protein-arginine omega-N asymmetric methyltransferase activity [GO:0035242]; protein-arginine omega-N monomethyltransferase activity [GO:0035241]; S-adenosyl-L-methionine binding [GO:1904047]	cyto	0
ENSOARP00000014356.1	W5PV74	Uncharacterized protein	APEH	8.25	9	13	81,179	amyloid-beta metabolic process [GO:0050435]	cytosol [GO:0005829]; nuclear membrane [GO:0031965]	identical protein binding [GO:0042802]; omega peptidase activity [GO:0008242]; serine-type endopeptidase activity [GO:0004252]	cyto	0
ENSOARP00000014426.1	W5PVE3	Uncharacterized protein	POR	8.4	7	12.2	72,823	cellular organofluorine metabolic process [GO:0090346]; positive regulation of monooxygenase activity [GO:0032770]	intracellular membrane-bounded organelle [GO:0043231]	FMN binding [GO:0010181]; NADPH-hemoprotein reductase activity [GO:0003958]	cyto	0
ENSOARP00000014444.1	W5PVG1	Uncharacterized protein	CAPN1	35.45	38	47.9	83,625	mammary gland involution [GO:0060056]; receptor catabolic process [GO:0032801]; regulation of catalytic activity [GO:0050790]; self proteolysis [GO:0097264]	cytosol [GO:0005829]; lysosome [GO:0005764]; mitochondrion [GO:0005739]; plasma membrane [GO:0005886]	calcium-dependent cysteine-type endopeptidase activity [GO:0004198]; calcium ion binding [GO:0005509]	cyto	0
ENSOARP00000014456.1	W5PVH3	Uncharacterized protein	MYRF	2	3	1.486	123,507	central nervous system myelin maintenance [GO:0032286]; positive regulation of myelination [GO:0031643]; positive regulation of transcription, DNA-templated [GO:0045893]; protein autoprocessing [GO:0016540]	cytosol [GO:0005829]; endoplasmic reticulum membrane [GO:0005789]; Golgi apparatus [GO:0005794]; nucleoplasm [GO:0005654]	DNA binding [GO:0003677]; DNA-binding transcription factor activity [GO:0003700]	cyto	0
ENSOARP00000014459.1	W5PVH6	Uncharacterized protein	THOP1	25.37	13	22.2	79,450			metal ion binding [GO:0046872]; metalloendopeptidase activity [GO:0004222]	cyto	0
ENSOARP00000014461.1	W5PVH8	Uncharacterized protein	ATP6V1E1	7.6	6	19.5	26,125	ATP hydrolysis coupled proton transport [GO:0015991]	apical plasma membrane [GO:0016324]; cytosol [GO:0005829]; endosome [GO:0005768]; microvillus [GO:0005902]; proton-transporting two-sector ATPase complex, catalytic domain [GO:0033178]	proton-exporting ATPase activity, phosphorylative mechanism [GO:0008553]; proton-transporting ATPase activity, rotational mechanism [GO:0046961]	cyto	0
ENSOARP00000014473.1	W5PVJ0	Ferritin		1.46	2	17.7	19,970	cellular iron ion homeostasis [GO:0006879]; iron ion transport [GO:0006826]	cell [GO:0005623]	ferric iron binding [GO:0008199]	cyto	0
ENSOARP00000014498.1	W5PVL5	Uncharacterized protein	HSPA4	31.45	26	26.9	94,530			ATP binding [GO:0005524]	cyto	0
ENSOARP00000014499.1	W5PVL6	AP-2 complex subunit alpha	AP2A1	27.12	24	23.8	102,825	clathrin-dependent endocytosis [GO:0072583]; intracellular protein transport [GO:0006886]; negative regulation of hyaluronan biosynthetic process [GO:1900126]	AP-2 adaptor complex [GO:0030122]; filopodium tip [GO:0032433]	clathrin adaptor activity [GO:0035615]; low-density lipoprotein particle receptor binding [GO:0050750]; protein kinase binding [GO:0019901]	cyto	0
ENSOARP00000014547.1	W5PVR4	Uncharacterized protein	RPS17	4.02	2	8.5	16,155	erythrocyte homeostasis [GO:0034101]; ribosomal small subunit biogenesis [GO:0042274]; rRNA processing [GO:0006364]; translation [GO:0006412]	cytosolic small ribosomal subunit [GO:0022627]; synapse [GO:0045202]	structural constituent of ribosome [GO:0003735]	cyto	0
ENSOARP00000014573.1	W5PVU0	Kinesin-like protein	KIF5B	16.91	16	15.2	109,906	cellular response to interferon-gamma [GO:0071346]; centrosome localization [GO:0051642]; cytoplasm organization [GO:0007028]; plus-end-directed vesicle transport along microtubule [GO:0072383]; positive regulation of potassium ion transport [GO:0043268]; positive regulation of protein localization to plasma membrane [GO:1903078]; positive regulation of synaptic transmission, GABAergic [GO:003223…	ciliary rootlet [GO:0035253]; cytosol [GO:0005829]; microtubule [GO:0005874]; microtubule organizing center [GO:0005815]; neuron projection [GO:0043005]; phagocytic vesicle [GO:0045335]	ATP binding [GO:0005524]; identical protein binding [GO:0042802]; microtubule binding [GO:0008017]; microtubule motor activity [GO:0003777]	cyto	0
ENSOARP00000014578.1	W5PVU5	Proteasome subunit beta (EC 3.4.25.1)	PSMB7	4.07	11	30	29,923	proteolysis involved in cellular protein catabolic process [GO:0051603]	cytosol [GO:0005829]; nucleoplasm [GO:0005654]; proteasome core complex [GO:0005839]	threonine-type endopeptidase activity [GO:0004298]	cyto	0
ENSOARP00000014638.1	W5PW05	Uncharacterized protein	MDH2	44.5	81	62.7	42,200	carbohydrate metabolic process [GO:0005975]; internal protein amino acid acetylation [GO:0006475]; malate metabolic process [GO:0006108]; tricarboxylic acid cycle [GO:0006099]	membrane [GO:0016020]; mitochondrion [GO:0005739]	L-malate dehydrogenase activity [GO:0030060]	cyto	0
ENSOARP00000014668.1	W5PW35	Peptidyl-prolyl cis-trans isomerase (PPIase) (EC 5.2.1.8)		1.48	7	32.9	26,303	protein folding [GO:0006457]		peptidyl-prolyl cis-trans isomerase activity [GO:0003755]	cyto	0
ENSOARP00000014671.1	W5PW38	Uncharacterized protein	CACYBP	2.46	3	12.6	26,414	cellular response to leukemia inhibitory factor [GO:1990830]	beta-catenin destruction complex [GO:0030877]; cytosol [GO:0005829]; nuclear envelope lumen [GO:0005641]; nucleoplasm [GO:0005654]; SCF ubiquitin ligase complex [GO:0019005]	protein domain specific binding [GO:0019904]; protein homodimerization activity [GO:0042803]; S100 protein binding [GO:0044548]; tubulin binding [GO:0015631]; ubiquitin protein ligase binding [GO:0031625]	cyto	0
ENSOARP00000014684.1	W5PW51	Uncharacterized protein	NAA15	2.69	4	3.9	95,331	negative regulation of apoptotic process [GO:0043066]; N-terminal protein amino acid acetylation [GO:0006474]; positive regulation of transcription, DNA-templated [GO:0045893]; protein stabilization [GO:0050821]	cytosol [GO:0005829]; NatA complex [GO:0031415]; nucleus [GO:0005634]; transcription factor complex [GO:0005667]	acetyltransferase activity [GO:0016407]; ribosome binding [GO:0043022]	cyto	0
ENSOARP00000014695.1	W5PW62	Uncharacterized protein	VDAC1	69.06	144	84.5	30,741	apoptotic process [GO:0006915]; behavioral fear response [GO:0001662]; epithelial cell differentiation [GO:0030855]; learning [GO:0007612]; negative regulation of reactive oxygen species metabolic process [GO:2000378]; neuron-neuron synaptic transmission [GO:0007270]; regulation of autophagy of mitochondrion [GO:1903146]	mitochondrial nucleoid [GO:0042645]; mitochondrial outer membrane [GO:0005741]; mitochondrial permeability transition pore complex [GO:0005757]; plasma membrane [GO:0005886]	identical protein binding [GO:0042802]; ion channel binding [GO:0044325]; protein kinase binding [GO:0019901]; voltage-gated anion channel activity [GO:0008308]	cyto	0
ENSOARP00000014730.1	W5PW97	Uncharacterized protein	PSMC5	6.34	8	18.4	46,324	negative regulation of transcription, DNA-templated [GO:0045892]; proteasome-mediated ubiquitin-dependent protein catabolic process [GO:0043161]; regulation of transcription by RNA polymerase II [GO:0006357]	cytoplasmic vesicle [GO:0031410]; nucleus [GO:0005634]; proteasome regulatory particle [GO:0005838]	ATP binding [GO:0005524]; hydrolase activity [GO:0016787]; thyrotropin-releasing hormone receptor binding [GO:0031531]; transcription factor binding [GO:0008134]	cyto	0
ENSOARP00000014753.1	W5PWC0	Uncharacterized protein	ACSF3	5.38	7	14.3	40,422			catalytic activity [GO:0003824]	cyto	0
ENSOARP00000014769.1	W5PWD6	14-3-3 protein gamma	YWHAG	21.16	30	65.8	25,737	protein targeting [GO:0006605]; regulation of neuron differentiation [GO:0045664]; regulation of synaptic plasticity [GO:0048167]	cell [GO:0005623]	identical protein binding [GO:0042802]; insulin-like growth factor receptor binding [GO:0005159]; protein domain specific binding [GO:0019904]; protein kinase C binding [GO:0005080]	cyto	0
ENSOARP00000014770.1	W5PWD7	Uncharacterized protein	LOC101115172	20.48	26	55	32,086				cyto	0
ENSOARP00000014785.1	W5PWF2	V-type proton ATPase subunit H	ATP6V1H	6.11	4	13.2	55,796	ATP hydrolysis coupled proton transport [GO:0015991]; endocytosis [GO:0006897]	vacuolar proton-transporting V-type ATPase, V1 domain [GO:0000221]	proton-transporting ATPase activity, rotational mechanism [GO:0046961]	cyto	0
ENSOARP00000014801.1	W5PWG8	Uncharacterized protein	CBR3	3.25	6	24.2	30,696	cognition [GO:0050890]	cytosol [GO:0005829]; nucleoplasm [GO:0005654]	carbonyl reductase (NADPH) activity [GO:0004090]; NADPH binding [GO:0070402]	cyto	0
ENSOARP00000014865.1	C5IJ99	RHOA	RHOA	29.85	46	70	21,768	skeletal muscle satellite cell migration [GO:1902766]; small GTPase mediated signal transduction [GO:0007264]; wound healing, spreading of cells [GO:0044319]		GTPase activity [GO:0003924]; GTP binding [GO:0005525]	cyto	0
ENSOARP00000014957.1	W5PWX3	Uncharacterized protein	CRYL1	6.17	6	21.4	43,790	fatty acid metabolic process [GO:0006631]		3-hydroxyacyl-CoA dehydrogenase activity [GO:0003857]; L-gulonate 3-dehydrogenase activity [GO:0050104]; NAD+ binding [GO:0070403]; protein homodimerization activity [GO:0042803]	cyto	0
ENSOARP00000014959.1	W5PWX5	Peptidyl-prolyl cis-trans isomerase (PPIase) (EC 5.2.1.8)	PPIL1	4.85	4	18.4	18,379	mRNA splicing, via spliceosome [GO:0000398]; protein folding [GO:0006457]	U2-type catalytic step 2 spliceosome [GO:0071007]	cyclosporin A binding [GO:0016018]; disordered domain specific binding [GO:0097718]; peptidyl-prolyl cis-trans isomerase activity [GO:0003755]	cyto	0
ENSOARP00000014964.1	W5PWY0	Arginase (EC 3.5.3.1)	ARG1	4.62	3	11.1	38,267	arginine metabolic process [GO:0006525]; defense response to protozoan [GO:0042832]; negative regulation of activated T cell proliferation [GO:0046007]; negative regulation of interferon-gamma-mediated signaling pathway [GO:0060336]; negative regulation of T-helper 2 cell cytokine production [GO:2000552]; positive regulation of neutrophil mediated killing of fungus [GO:0070965]; urea cycle [GO:00…	extracellular space [GO:0005615]	arginase activity [GO:0004053]; metal ion binding [GO:0046872]	cyto	0
ENSOARP00000014965.1	W5PWY1	Uncharacterized protein	BAG5	8	4	12.3	52,088	Golgi organization [GO:0007030]; negative regulation of neuron projection development [GO:0010977]; negative regulation of oxidative stress-induced intrinsic apoptotic signaling pathway [GO:1902176]; negative regulation of proteasomal ubiquitin-dependent protein catabolic process [GO:0032435]; negative regulation of protein ubiquitination [GO:0031397]; protein stabilization [GO:0050821]; regulati…	cytosol [GO:0005829]; inclusion body [GO:0016234]; mitochondrion [GO:0005739]; nucleus [GO:0005634]; perinuclear region of cytoplasm [GO:0048471]	chaperone binding [GO:0051087]; protein kinase binding [GO:0019901]; ubiquitin protein ligase binding [GO:0031625]	cyto	0
ENSOARP00000014982.1	W5PWZ8	Uncharacterized protein	SNRNP200	9.74	6	3.2	242,905	mRNA splicing, via spliceosome [GO:0000398]	catalytic step 2 spliceosome [GO:0071013]; nucleoplasm [GO:0005654]; U4/U6 x U5 tri-snRNP complex [GO:0046540]; U5 snRNP [GO:0005682]	ATP binding [GO:0005524]; ATP-dependent RNA helicase activity [GO:0004004]; identical protein binding [GO:0042802]; nucleic acid binding [GO:0003676]	cyto	0
ENSOARP00000014990.1	W5PX06	Uncharacterized protein	TTC39B	4.38	2	4.2	70,484	cholesterol homeostasis [GO:0042632]; negative regulation of cholesterol storage [GO:0010887]; regulation of cholesterol efflux [GO:0010874]; regulation of cholesterol metabolic process [GO:0090181]			cyto	0
ENSOARP00000015006.1	W5PX22	Small nuclear ribonucleoprotein Sm D3 (Sm-D3) (snRNP core protein D3)	SNRPD3	6.33	5	31.7	13,916	protein methylation [GO:0006479]; spliceosomal snRNP assembly [GO:0000387]	cytosol [GO:0005829]; methylosome [GO:0034709]; nuclear body [GO:0016604]; pICln-Sm protein complex [GO:0034715]; SMN-Sm protein complex [GO:0034719]; telomerase holoenzyme complex [GO:0005697]; U12-type spliceosomal complex [GO:0005689]; U1 snRNP [GO:0005685]; U2-type catalytic step 2 spliceosome [GO:0071007]; U2-type precatalytic spliceosome [GO:0071005]; U4/U6 x U5 tri-snRNP complex [GO:004654…	enzyme binding [GO:0019899]; histone pre-mRNA DCP binding [GO:0071208]; telomerase RNA binding [GO:0070034]; U7 snRNA binding [GO:0071209]	cyto	0
ENSOARP00000015012.1	W5PX28	Dolichol-phosphate mannosyltransferase subunit 1 (EC 2.4.1.83)	DPM1	3.86	8	21.8	29,675	protein glycosylation [GO:0006486]	endoplasmic reticulum [GO:0005783]	dolichyl-phosphate beta-D-mannosyltransferase activity [GO:0004582]	cyto	0
ENSOARP00000015018.1	W5PX34	Uncharacterized protein	LYPLA1	2.2	3	18.4	22,388	negative regulation of Golgi to plasma membrane protein transport [GO:0042997]; protein depalmitoylation [GO:0002084]	cytosol [GO:0005829]	lipase activity [GO:0016298]; palmitoyl-(protein) hydrolase activity [GO:0008474]	cyto	0
ENSOARP00000015033.1	W5PX49	Uncharacterized protein	MED23	4.08	2	1.6	156,569	regulation of transcription, DNA-templated [GO:0006355]	transcription factor complex [GO:0005667]		cyto	0
ENSOARP00000015042.1	W5PX58	Uncharacterized protein	PAPSS2	16.89	25	38.6	47,986	sulfate assimilation [GO:0000103]		adenylylsulfate kinase activity [GO:0004020]; ATP binding [GO:0005524]	cyto	0
ENSOARP00000015056.1	W5PX72	Uncharacterized protein	CROT	24.3	21	23.2	70,246	carnitine metabolic process [GO:0009437]; coenzyme A metabolic process [GO:0015936]; fatty acid beta-oxidation [GO:0006635]; fatty acid transport [GO:0015908]; generation of precursor metabolites and energy [GO:0006091]; medium-chain fatty acid metabolic process [GO:0051791]	peroxisome [GO:0005777]	carnitine O-octanoyltransferase activity [GO:0008458]; signaling receptor binding [GO:0005102]	cyto	0
ENSOARP00000015083.1	W5PX99	Uncharacterized protein	MYO1B	5.98	9	5.1	124,924		myosin complex [GO:0016459]	actin binding [GO:0003779]; ATP binding [GO:0005524]; motor activity [GO:0003774]	cyto	0
ENSOARP00000015121.1	W5PXD7	Uncharacterized protein	LAMTOR3	2.52	2	13.7	13,721	activation of MAPKK activity [GO:0000186]; cellular protein localization [GO:0034613]; cellular response to amino acid stimulus [GO:0071230]; positive regulation of TOR signaling [GO:0032008]	Ragulator complex [GO:0071986]	guanyl-nucleotide exchange factor activity [GO:0005085]; kinase activator activity [GO:0019209]; molecular adaptor activity [GO:0060090]	cyto	0
ENSOARP00000015175.1	W5PXJ1	Methionine adenosyltransferase 2 subunit beta (Methionine adenosyltransferase II beta)	MAT2B	8.03	6	24.5	37,853	one-carbon metabolic process [GO:0006730]; S-adenosylmethionine biosynthetic process [GO:0006556]	methionine adenosyltransferase complex [GO:0048269]; nucleus [GO:0005634]	enzyme binding [GO:0019899]; methionine adenosyltransferase regulator activity [GO:0048270]	cyto	0
ENSOARP00000015182.1	W5PXJ8	Uncharacterized protein	CMBL	29.34	37	55	27,595			hydrolase activity [GO:0016787]	cyto	0
ENSOARP00000015276.1	W5PXU2	Uncharacterized protein	SAR1B	4.77	5	28.8	22,409	intracellular protein transport [GO:0006886]; vesicle-mediated transport [GO:0016192]	endoplasmic reticulum [GO:0005783]; Golgi apparatus [GO:0005794]	GTP binding [GO:0005525]	cyto	0
ENSOARP00000015311.1	W5PXX7	Uncharacterized protein	CCT5	8.78	8	11.5	59,615	binding of sperm to zona pellucida [GO:0007339]; positive regulation of establishment of protein localization to telomere [GO:1904851]; positive regulation of telomere maintenance via telomerase [GO:0032212]; protein folding [GO:0006457]; protein stabilization [GO:0050821]; response to virus [GO:0009615]; toxin transport [GO:1901998]	cell body [GO:0044297]; centrosome [GO:0005813]; chaperonin-containing T-complex [GO:0005832]; microtubule [GO:0005874]; nucleolus [GO:0005730]	ATP binding [GO:0005524]; beta-tubulin binding [GO:0048487]; G-protein beta-subunit binding [GO:0031681]; mRNA 3'-UTR binding [GO:0003730]; mRNA 5'-UTR binding [GO:0048027]; unfolded protein binding [GO:0051082]	cyto	0
ENSOARP00000015372.1	W5PY38	Uncharacterized protein		5.02	3	18.6	17,702	translation [GO:0006412]	ribosome [GO:0005840]	structural constituent of ribosome [GO:0003735]	cyto	0
ENSOARP00000015465.1	W5PYD1	S-methyl-5'-thioadenosine phosphorylase (EC 2.4.2.28) (5'-methylthioadenosine phosphorylase) (MTA phosphorylase) (MTAP) (MTAPase)	MTAP	9.72	5	19.1	31,491	L-methionine salvage from methylthioadenosine [GO:0019509]; methylation [GO:0032259]; purine ribonucleoside salvage [GO:0006166]	cytosol [GO:0005829]; nucleus [GO:0005634]	S-methyl-5-thioadenosine phosphorylase activity [GO:0017061]	cyto	0
ENSOARP00000015510.1	W5PYH6	Uncharacterized protein	AP3D1	14.85	12	9.6	135,636	anterograde synaptic vesicle transport [GO:0048490]; antigen processing and presentation, exogenous lipid antigen via MHC class Ib [GO:0048007]; endosome to melanosome transport [GO:0035646]; intracellular protein transport [GO:0006886]; neurotransmitter receptor transport, postsynaptic endosome to lysosome [GO:0098943]; positive regulation of NK T cell differentiation [GO:0051138]; protein local…	AP-3 adaptor complex [GO:0030123]; axon cytoplasm [GO:1904115]; endosome membrane [GO:0010008]; glutamatergic synapse [GO:0098978]; postsynapse [GO:0098794]; presynaptic endosome [GO:0098830]; terminal bouton [GO:0043195]		cyto	0
ENSOARP00000015560.1	W5PYM5	Uncharacterized protein	CCT8	17.18	21	29.4	59,609	binding of sperm to zona pellucida [GO:0007339]; pore complex assembly [GO:0046931]; positive regulation of establishment of protein localization to telomere [GO:1904851]; positive regulation of telomere maintenance via telomerase [GO:0032212]; protein folding [GO:0006457]; protein stabilization [GO:0050821]; toxin transport [GO:1901998]	cell body [GO:0044297]; centrosome [GO:0005813]; chaperonin-containing T-complex [GO:0005832]; intermediate filament cytoskeleton [GO:0045111]; microtubule [GO:0005874]; nucleoplasm [GO:0005654]; zona pellucida receptor complex [GO:0002199]	ATP binding [GO:0005524]; unfolded protein binding [GO:0051082]	cyto	0
ENSOARP00000015592.1	W5PYQ7	40S ribosomal protein S12	RPS12	10.4	14	50	14,515	translation [GO:0006412]	ribosome [GO:0005840]	structural constituent of ribosome [GO:0003735]	cyto	0
ENSOARP00000015595.1	W5PYR0	Uncharacterized protein	PCBD2	3.25	2	17.6	11,530	positive regulation of transcription, DNA-templated [GO:0045893]; protein heterooligomerization [GO:0051291]; protein homotetramerization [GO:0051289]; tetrahydrobiopterin biosynthetic process [GO:0006729]	nucleus [GO:0005634]	4-alpha-hydroxytetrahydrobiopterin dehydratase activity [GO:0008124]; phenylalanine 4-monooxygenase activity [GO:0004505]	cyto	0
ENSOARP00000015615.1	W5PYS9	Uncharacterized protein	RARS	12.43	12	13.8	75,367	arginyl-tRNA aminoacylation [GO:0006420]	aminoacyl-tRNA synthetase multienzyme complex [GO:0017101]; cytosol [GO:0005829]; nucleoplasm [GO:0005654]	arginine-tRNA ligase activity [GO:0004814]; ATP binding [GO:0005524]	cyto	0
ENSOARP00000015666.1	W5PYY0	ER membrane protein complex subunit 2	EMC2	10.32	10	25.6	34,735		ER membrane protein complex [GO:0072546]		cyto	0
ENSOARP00000015734.1	W5PZ48	Uncharacterized protein	CTSH	3.96	2	6.1	33,334			cysteine-type peptidase activity [GO:0008234]	cyto	0
ENSOARP00000015751.1	W5PZ65	Proteasome endopeptidase complex (EC 3.4.25.1)	PSMA7	13.82	13	57.9	24,340	proteolysis involved in cellular protein catabolic process [GO:0051603]	cytoplasm [GO:0005737]; postsynapse [GO:0098794]; proteasome core complex, alpha-subunit complex [GO:0019773]	identical protein binding [GO:0042802]; threonine-type endopeptidase activity [GO:0004298]	cyto	0
ENSOARP00000015802.1	W5PZB6	Uncharacterized protein	ETFB	15.91	27	35.1	32,191			electron transfer activity [GO:0009055]	cyto	0
ENSOARP00000015830.1	W5PZE4	Uncharacterized protein	GSTA1-1	7.18	7	20.63	25,390			glutathione transferase activity [GO:0004364]	cyto	0
ENSOARP00000015863.1	W5PZH7	Eukaryotic translation initiation factor 3 subunit E (eIF3e) (Eukaryotic translation initiation factor 3 subunit 6) (eIF-3 p48)	EIF3E EIF3S6 INT6	13.24	21	24	52,191	formation of cytoplasmic translation initiation complex [GO:0001732]; nuclear-transcribed mRNA catabolic process, nonsense-mediated decay [GO:0000184]; positive regulation of mRNA binding [GO:1902416]; positive regulation of translation [GO:0045727]	cytosol [GO:0005829]; eukaryotic 43S preinitiation complex [GO:0016282]; eukaryotic 48S preinitiation complex [GO:0033290]; eukaryotic translation initiation factor 3 complex, eIF3e [GO:0071540]; PML body [GO:0016605]	protein N-terminus binding [GO:0047485]; translation initiation factor activity [GO:0003743]	cyto	0
ENSOARP00000015884.1	W5PZJ8	Uncharacterized protein	ASRGL1	3.22	2	6.731	32,393	asparagine catabolic process via L-aspartate [GO:0033345]	cytoplasm [GO:0005737]; photoreceptor inner segment [GO:0001917]	asparaginase activity [GO:0004067]; beta-aspartyl-peptidase activity [GO:0008798]	cyto	0
ENSOARP00000015893.1	W5PZK7	Uncharacterized protein	ACTA2	2.44	47	44.8	42,009	glomerular mesangial cell development [GO:0072144]; mesenchyme migration [GO:0090131]; positive regulation of gene expression [GO:0010628]; regulation of blood pressure [GO:0008217]; response to virus [GO:0009615]; vascular smooth muscle contraction [GO:0014829]	actin cytoskeleton [GO:0015629]; cell body [GO:0044297]; cytoplasm [GO:0005737]; filopodium [GO:0030175]; lamellipodium [GO:0030027]; protein-containing complex [GO:0032991]; smooth muscle contractile fiber [GO:0030485]	ATP binding [GO:0005524]; protein kinase binding [GO:0019901]	cyto	0
ENSOARP00000015915.1	W5PZM9	Annexin	ANXA5	35.41	38	55.2	38,087	negative regulation of coagulation [GO:0050819]		calcium-dependent phospholipid binding [GO:0005544]; calcium ion binding [GO:0005509]	cyto	0
ENSOARP00000015970.1	W5PZT4	Uncharacterized protein	RPS20	4.86	5	25.2	13,373	translation [GO:0006412]	small ribosomal subunit [GO:0015935]	RNA binding [GO:0003723]; structural constituent of ribosome [GO:0003735]	cyto	0
ENSOARP00000015985.1	W5PZU9	Uncharacterized protein	LOC101106720	8.15	8	21.97	25,466			glutathione transferase activity [GO:0004364]	cyto	0
ENSOARP00000015996.1	W5PZW0	Elongator complex protein 3 (EC 2.3.1.48)	ELP3	2.58	2	4.8	64,480	central nervous system development [GO:0007417]; neuron migration [GO:0001764]; positive regulation of cell migration [GO:0030335]; regulation of transcription by RNA polymerase II [GO:0006357]	cytoplasm [GO:0005737]; Elongator holoenzyme complex [GO:0033588]; nucleolus [GO:0005730]; transcription elongation factor complex [GO:0008023]	histone acetyltransferase activity [GO:0004402]; iron-sulfur cluster binding [GO:0051536]; metal ion binding [GO:0046872]; phosphorylase kinase regulator activity [GO:0008607]; RNA polymerase II complex binding [GO:0000993]	cyto	0
ENSOARP00000016036.1	W5Q000	Uncharacterized protein	RPL32	2.02	2	14.8	15,874	cytoplasmic translation [GO:0002181]	cytosolic large ribosomal subunit [GO:0022625]; polysomal ribosome [GO:0042788]	structural constituent of ribosome [GO:0003735]	cyto	0
ENSOARP00000016074.1	W5Q038	Uncharacterized protein	AHNAK	171.38	208	45.4	588,000	protein complex oligomerization [GO:0051259]; regulation of RNA splicing [GO:0043484]; regulation of voltage-gated calcium channel activity [GO:1901385]	actin cytoskeleton [GO:0015629]; cell-cell contact zone [GO:0044291]; costamere [GO:0043034]; cytosol [GO:0005829]; extracellular exosome [GO:0070062]; membrane raft [GO:0045121]; nucleus [GO:0005634]; sarcolemma [GO:0042383]	S100 protein binding [GO:0044548]; structural molecule activity conferring elasticity [GO:0097493]	cyto	0
ENSOARP00000016144.1	W5Q0A8	Glucosamine-6-phosphate isomerase (EC 3.5.99.6) (Glucosamine-6-phosphate deaminase)	GNPDA2	7.54	11	32.2	31,165	carbohydrate metabolic process [GO:0005975]; N-acetylglucosamine metabolic process [GO:0006044]	cytoplasm [GO:0005737]	glucosamine-6-phosphate deaminase activity [GO:0004342]	cyto	0
ENSOARP00000016150.1	W5Q0B4	Uncharacterized protein	KYAT3	8.95	6	14.9	51,843	2-oxoglutarate metabolic process [GO:0006103]; biosynthetic process [GO:0009058]		kynurenine-glyoxylate transaminase activity [GO:0047315]; kynurenine-oxoglutarate transaminase activity [GO:0016212]; protein homodimerization activity [GO:0042803]; pyridoxal phosphate binding [GO:0030170]	cyto	0
ENSOARP00000016151.1	W5Q0B5	Uncharacterized protein	PPP2R1A	15.17	24	34.2	62,049	protein-containing complex assembly [GO:0065003]		protein phosphatase regulator activity [GO:0019888]	cyto	0
ENSOARP00000016183.1	W5Q0E7	Protein lin-7 homolog	LIN7C	4.74	5	21.3	21,834	exocytosis [GO:0006887]; morphogenesis of an epithelial sheet [GO:0002011]; neurotransmitter secretion [GO:0007269]; protein transport [GO:0015031]	basolateral plasma membrane [GO:0016323]; cell-cell junction [GO:0005911]; cytoplasm [GO:0005737]; MPP7-DLG1-LIN7 complex [GO:0097025]; presynapse [GO:0098793]	cytoskeletal protein binding [GO:0008092]; L27 domain binding [GO:0097016]	cyto	0
ENSOARP00000016204.1	W5Q0G8	Inositol-1-monophosphatase (EC 3.1.3.25)	IMPA1	6.55	5	17.8	31,693	inositol biosynthetic process [GO:0006021]; inositol phosphate dephosphorylation [GO:0046855]; phosphatidylinositol biosynthetic process [GO:0006661]; phosphatidylinositol phosphorylation [GO:0046854]; signal transduction [GO:0007165]	cytoplasm [GO:0005737]	inositol monophosphate 1-phosphatase activity [GO:0008934]; inositol monophosphate 3-phosphatase activity [GO:0052832]; inositol monophosphate 4-phosphatase activity [GO:0052833]; lithium ion binding [GO:0031403]; magnesium ion binding [GO:0000287]; manganese ion binding [GO:0030145]; protein homodimerization activity [GO:0042803]	cyto	0
ENSOARP00000016263.1	W5Q0M7	Uncharacterized protein	RAP2B	12.58	11	48.6	20,488	negative regulation of cell migration [GO:0030336]; platelet aggregation [GO:0070527]; positive regulation of protein autophosphorylation [GO:0031954]; Rap protein signal transduction [GO:0032486]; regulation of protein tyrosine kinase activity [GO:0061097]	bicellular tight junction [GO:0005923]; cell-cell contact zone [GO:0044291]; cytosol [GO:0005829]; extracellular exosome [GO:0070062]; membrane raft [GO:0045121]; plasma membrane [GO:0005886]; recycling endosome membrane [GO:0055038]	GDP binding [GO:0019003]; GTPase activity [GO:0003924]; GTP binding [GO:0005525]; protein domain specific binding [GO:0019904]	cyto	0
ENSOARP00000016266.1	W5Q0N0	Peptidyl-prolyl cis-trans isomerase (PPIase) (EC 5.2.1.8)	LOC101119757	26.53	46	53.7	17,959			peptidyl-prolyl cis-trans isomerase activity [GO:0003755]	cyto	0
ENSOARP00000016287.1	W5Q0Q1	Uncharacterized protein	YWHAQ	38.04	43	58.2	28,306	negative regulation of transcription, DNA-templated [GO:0045892]; protein targeting [GO:0006605]; small GTPase mediated signal transduction [GO:0007264]	cytoplasm [GO:0005737]; protein-containing complex [GO:0032991]	identical protein binding [GO:0042802]; protein domain specific binding [GO:0019904]; protein N-terminus binding [GO:0047485]	cyto	0
ENSOARP00000016319.1	W5Q0T3	Lactoylglutathione lyase (EC 4.4.1.5) (Glyoxalase I)	GLO1	4.51	5	23.9	21,095	negative regulation of apoptotic process [GO:0043066]	cytosol [GO:0005829]; nucleus [GO:0005634]; plasma membrane [GO:0005886]	lactoylglutathione lyase activity [GO:0004462]; zinc ion binding [GO:0008270]	cyto	0
ENSOARP00000016339.1	W5Q0V3	AP complex subunit sigma	AP1S1	4.91	3	20.2	20,458	intracellular protein transport [GO:0006886]; response to virus [GO:0009615]; retrograde transport, endosome to Golgi [GO:0042147]	cytosol [GO:0005829]; Golgi apparatus [GO:0005794]; membrane coat [GO:0030117]; terminal bouton [GO:0043195]		cyto	0
ENSOARP00000016358.1	W5Q0X2	Uncharacterized protein	FDFT1	9.72	8	17	48,313	ergosterol biosynthetic process [GO:0006696]	integral component of membrane [GO:0016021]	farnesyl-diphosphate farnesyltransferase activity [GO:0004310]; squalene synthase activity [GO:0051996]	cyto	0
ENSOARP00000016438.1	W5Q160	Uncharacterized protein	KRT10	13.9	12	33.7	57,284	keratinocyte differentiation [GO:0030216]; peptide cross-linking [GO:0018149]; protein heterotetramerization [GO:0051290]	cornified envelope [GO:0001533]; cytoplasm [GO:0005737]; intermediate filament [GO:0005882]	protein heterodimerization activity [GO:0046982]; structural constituent of epidermis [GO:0030280]	cyto	0
ENSOARP00000016459.1	W5Q198	Uncharacterized protein	QRICH1	8.41	5	5.3	86,453		nucleoplasm [GO:0005654]		cyto	0
ENSOARP00000016522.1	W5Q1F1	Hippocalcin-like protein 1	HPCAL1	13.08	11	16.1	22,207			calcium ion binding [GO:0005509]	cyto	0
ENSOARP00000016649.1	W5Q1R1	Vacuolar protein sorting-associated protein 35	VPS35	27.19	25	32.2	91,719	mitochondrial fragmentation involved in apoptotic process [GO:0043653]; mitochondrion to lysosome transport [GO:0099074]; negative regulation of inflammatory response [GO:0050728]; negative regulation of late endosome to lysosome transport [GO:1902823]; negative regulation of neuron death [GO:1901215]; neurotransmitter receptor transport, endosome to plasma membrane [GO:0099639]; positive regulat…	cytosol [GO:0005829]; early endosome [GO:0005769]; endosome membrane [GO:0010008]; lysosome [GO:0005764]; mitochondrion [GO:0005739]; mitochondrion-derived vesicle [GO:0099073]; retromer, cargo-selective complex [GO:0030906]; tubular endosome [GO:0097422]	D1 dopamine receptor binding [GO:0031748]	cyto	0
ENSOARP00000016655.1	W5Q1R7	Uncharacterized protein	NUDCD3	4	3	7	40,250	cilium assembly [GO:0060271]; protein localization to pericentriolar material [GO:1905793]	cytoplasmic dynein complex [GO:0005868]		cyto	0
ENSOARP00000016656.1	W5Q1R8	Mitogen-activated protein kinase (EC 2.7.11.24)	MAPK1	11.2	12	35.6	37,341	B cell receptor signaling pathway [GO:0050853]; Bergmann glial cell differentiation [GO:0060020]; cardiac neural crest cell development involved in heart development [GO:0061308]; cellular response to amino acid starvation [GO:0034198]; cellular response to cadmium ion [GO:0071276]; cellular response to DNA damage stimulus [GO:0006974]; cellular response to dopamine [GO:1903351]; cellular respons…	cytosol [GO:0005829]; mitochondrion [GO:0005739]; nucleus [GO:0005634]; pseudopodium [GO:0031143]	ATP binding [GO:0005524]; identical protein binding [GO:0042802]; MAP kinase activity [GO:0004707]; MAP kinase kinase activity [GO:0004708]; phosphatase binding [GO:0019902]; phosphotyrosine residue binding [GO:0001784]; RNA polymerase II CTD heptapeptide repeat kinase activity [GO:0008353]	cyto	0
ENSOARP00000016686.1	W5Q1U8	Uncharacterized protein	LOC106990104	4	4	22.7	26,032				cyto	0
ENSOARP00000016721.1	W5Q1Y3	V-type proton ATPase subunit C	ATP6V1C2	2	2	5.2	48,444	ATP hydrolysis coupled proton transport [GO:0015991]; positive regulation of Wnt signaling pathway [GO:0030177]	proton-transporting V-type ATPase, V1 domain [GO:0033180]	protein dimerization activity [GO:0046983]; proton-exporting ATPase activity, phosphorylative mechanism [GO:0008553]	cyto	0
ENSOARP00000016735.1	W5Q1Z7	Uncharacterized protein	PRPF19	7.6	11	22.8	55,195	cellular protein localization [GO:0034613]; double-strand break repair via nonhomologous end joining [GO:0006303]; inner cell mass cell proliferation [GO:0001833]; lipid biosynthetic process [GO:0008610]; positive regulation of mRNA splicing, via spliceosome [GO:0048026]; proteasomal protein catabolic process [GO:0010498]; protein K63-linked ubiquitination [GO:0070534]; signal transduction involv…	cytoplasm [GO:0005737]; DNA replication factor A complex [GO:0005662]; nuclear speck [GO:0016607]; Prp19 complex [GO:0000974]; site of double-strand break [GO:0035861]; U2-type catalytic step 2 spliceosome [GO:0071007]	identical protein binding [GO:0042802]; ubiquitin-ubiquitin ligase activity [GO:0034450]	cyto	0
ENSOARP00000016823.1	W5Q285	Uncharacterized protein	PDCD6	13.66	14	51.2	18,784			calcium ion binding [GO:0005509]	cyto	0
ENSOARP00000016892.1	W5Q2F4	S-(hydroxymethyl)glutathione dehydrogenase (EC 1.1.1.284)	ADH5	36.45	41	61.8	39,711	ethanol oxidation [GO:0006069]; response to redox state [GO:0051775]		fatty acid binding [GO:0005504]; formaldehyde dehydrogenase activity [GO:0018467]; S-(hydroxymethyl)glutathione dehydrogenase activity [GO:0051903]; zinc ion binding [GO:0008270]	cyto	0
ENSOARP00000016925.1	W5Q2I7	Uncharacterized protein	USO1	9.64	7	8.5	108,153	Golgi organization [GO:0007030]; intracellular protein transport [GO:0006886]; regulation of cellular response to insulin stimulus [GO:1900076]; secretory granule localization [GO:0032252]; small GTPase mediated signal transduction [GO:0007264]; vesicle fusion with Golgi apparatus [GO:0048280]	cytosol [GO:0005829]; fibrillar center [GO:0001650]; Golgi membrane [GO:0000139]; perinuclear region of cytoplasm [GO:0048471]		cyto	0
ENSOARP00000016935.1	W5Q2J7	Uncharacterized protein	STARD5	6.77	6	25.4	23,525	cholesterol import [GO:0070508]		bile acid binding [GO:0032052]; cholesterol binding [GO:0015485]; cholesterol transporter activity [GO:0017127]	cyto	0
ENSOARP00000016947.1	W5Q2K9	Cytoplasmic FMR1-interacting protein	CYFIP1	21.79	17	11.2	145,302	axon extension [GO:0048675]; cognition [GO:0050890]; dendrite extension [GO:0097484]; lamellipodium assembly [GO:0030032]; modification of synaptic structure [GO:0099563]; positive regulation of Arp2/3 complex-mediated actin nucleation [GO:2000601]; positive regulation of neurotrophin TRK receptor signaling pathway [GO:0051388]; Rac protein signal transduction [GO:0016601]; regulation of modifica…	lamellipodium [GO:0030027]; mRNA cap binding complex [GO:0005845]; neuron projection [GO:0043005]; perinuclear region of cytoplasm [GO:0048471]; postsynapse [GO:0098794]; SCAR complex [GO:0031209]	Rac GTPase binding [GO:0048365]; translation regulator activity [GO:0045182]	cyto	0
ENSOARP00000016970.1	W5Q2N2	Uncharacterized protein	PSMD12	15.54	11	22.4	53,020		proteasome complex [GO:0000502]		cyto	0
ENSOARP00000017007.1	W5Q2R9	Uncharacterized protein		5.65	6	38.6	17,394			ATP binding [GO:0005524]; transferase activity [GO:0016740]	cyto	0
ENSOARP00000017016.1	W5Q2S8	Uncharacterized protein	MYL9	3.28	20	22.8	34,987			calcium ion binding [GO:0005509]	cyto	0
ENSOARP00000017035.1	W5Q2U7	Uncharacterized protein	LOC101111462	225.47	225	30.9	480,471		cytoskeleton [GO:0005856]	actin binding [GO:0003779]	cyto	0
ENSOARP00000017038.1	W5Q2V0	Uncharacterized protein	YKT6	2.15	2	8.6	22,437	vesicle-mediated transport [GO:0016192]	integral component of membrane [GO:0016021]		cyto	0
ENSOARP00000017097.1	W5Q309	Uncharacterized protein	VPS13D	3.04	2	0.4	488,022				cyto	0
ENSOARP00000017114.1	W5Q326	Geranylgeranyl transferase type-2 subunit beta (EC 2.5.1.60)		2.02	2	7.4	27,000	protein geranylgeranylation [GO:0018344]	Rab-protein geranylgeranyltransferase complex [GO:0005968]	metal ion binding [GO:0046872]; Rab geranylgeranyltransferase activity [GO:0004663]	cyto	0
ENSOARP00000017117.1	W5Q329	Uncharacterized protein	UGGT1	95.41	111	54.2	152,590	protein glycosylation [GO:0006486]	endoplasmic reticulum [GO:0005783]; protein-containing complex [GO:0032991]	UDP-glucose:glycoprotein glucosyltransferase activity [GO:0003980]; unfolded protein binding [GO:0051082]	cyto	0
ENSOARP00000017129.1	W5Q341	NADH dehydrogenase [ubiquinone] 1 alpha subcomplex subunit 12	NDUFA12	2.67	4	28.4	17,140	mitochondrial ATP synthesis coupled electron transport [GO:0042775]; response to oxidative stress [GO:0006979]	cytosol [GO:0005829]; mitochondrial respiratory chain complex I [GO:0005747]	electron transfer activity [GO:0009055]; NADH dehydrogenase (ubiquinone) activity [GO:0008137]	cyto	0
ENSOARP00000017177.1	W5Q389	Uncharacterized protein	POLR2D	4	2	21.8	16,354	DNA-templated transcription, initiation [GO:0006352]; transcription by RNA polymerase II [GO:0006366]	cytosol [GO:0005829]; nuclear speck [GO:0016607]; RNA polymerase II, core complex [GO:0005665]	DNA-directed 5'-3' RNA polymerase activity [GO:0003899]; nucleotide binding [GO:0000166]	cyto	0
ENSOARP00000017187.1	W5Q399	Ubiquitin conjugating enzyme E2 L3	UBE2L3	10.68	13	64	17,073	cell cycle phase transition [GO:0044770]; cell population proliferation [GO:0008283]; cellular response to glucocorticoid stimulus [GO:0071385]; positive regulation of ubiquitin-protein transferase activity [GO:0051443]; protein K11-linked ubiquitination [GO:0070979]; regulation of transcription, DNA-templated [GO:0006355]; ubiquitin-dependent protein catabolic process [GO:0006511]	cytoplasm [GO:0005737]; nucleus [GO:0005634]	ATP binding [GO:0005524]; transcription coactivator activity [GO:0003713]; ubiquitin conjugating enzyme activity [GO:0061631]; ubiquitin protein ligase binding [GO:0031625]; ubiquitin-protein transferase activator activity [GO:0097027]	cyto	0
ENSOARP00000017193.1	W5Q3A5	Platelet-activating factor acetylhydrolase IB subunit alpha (Lissencephaly-1 protein) (LIS-1) (PAF acetylhydrolase 45 kDa subunit) (PAF-AH 45 kDa subunit) (PAF-AH alpha) (PAFAH alpha)	PAFAH1B1 LIS1	12.36	10	22.2	46,670	acrosome assembly [GO:0001675]; actin cytoskeleton organization [GO:0030036]; adult locomotory behavior [GO:0008344]; ameboidal-type cell migration [GO:0001667]; auditory receptor cell development [GO:0060117]; brain morphogenesis [GO:0048854]; cell division [GO:0051301]; chemical synaptic transmission [GO:0007268]; cochlea development [GO:0090102]; corpus callosum morphogenesis [GO:0021540]; cor…	astral microtubule [GO:0000235]; axon cytoplasm [GO:1904115]; cell cortex [GO:0005938]; cell leading edge [GO:0031252]; centrosome [GO:0005813]; kinetochore [GO:0000776]; microtubule associated complex [GO:0005875]; motile cilium [GO:0031514]; nuclear membrane [GO:0031965]; perinuclear region of cytoplasm [GO:0048471]; stereocilium [GO:0032420]	dynein complex binding [GO:0070840]; microtubule binding [GO:0008017]; phosphoprotein binding [GO:0051219]; protein homodimerization activity [GO:0042803]	cyto	0
ENSOARP00000017220.1	W5Q3D2	Uncharacterized protein		2.16	2	13.1	19,239			phosphatidylinositol binding [GO:0035091]	cyto	0
ENSOARP00000017233.1	W5Q3E4	Uncharacterized protein	NAAA	4.67	4	16.6	34,340	fatty acid metabolic process [GO:0006631]; N-acylethanolamine metabolic process [GO:0070291]	extrinsic component of membrane [GO:0019898]; lysosome [GO:0005764]	fatty acid amide hydrolase activity [GO:0017064]; transcription factor binding [GO:0008134]	cyto	0
ENSOARP00000017248.1	W5Q3F9	Uncharacterized protein	AOX1	69.24	55	41.6	147,647	drug metabolic process [GO:0017144]	cytosol [GO:0005829]	2 iron, 2 sulfur cluster binding [GO:0051537]; aldehyde oxidase activity [GO:0004031]; electron transfer activity [GO:0009055]; FAD binding [GO:0071949]; iron ion binding [GO:0005506]; molybdopterin cofactor binding [GO:0043546]; NAD binding [GO:0051287]; protein homodimerization activity [GO:0042803]	cyto	0
ENSOARP00000017268.1	W5Q3H9	Uridine phosphorylase (EC 2.4.2.3)	UPP1	14.26	9	29	33,803	nucleoside metabolic process [GO:0009116]; nucleotide catabolic process [GO:0009166]; UMP salvage [GO:0044206]	cytoplasm [GO:0005737]	uridine phosphorylase activity [GO:0004850]	cyto	0
ENSOARP00000017276.1	W5Q3I7	Tubulin beta chain	TUBB1	1.68	2	1.887	47,076	spindle assembly [GO:0051225]	cytoplasm [GO:0005737]; microtubule [GO:0005874]	GTPase activity [GO:0003924]; GTP binding [GO:0005525]; structural constituent of cytoskeleton [GO:0005200]	cyto	0
ENSOARP00000017324.1	W5Q3N5	Uncharacterized protein	PRKAR2A	4.03	2	9.2	34,652	negative regulation of cAMP-dependent protein kinase activity [GO:2000480]	axoneme [GO:0005930]; cAMP-dependent protein kinase complex [GO:0005952]; centrosome [GO:0005813]; nucleotide-activated protein kinase complex [GO:0031588]; plasma membrane raft [GO:0044853]	cAMP binding [GO:0030552]; cAMP-dependent protein kinase inhibitor activity [GO:0004862]; cAMP-dependent protein kinase regulator activity [GO:0008603]; protein domain specific binding [GO:0019904]; protein kinase A catalytic subunit binding [GO:0034236]; ubiquitin protein ligase binding [GO:0031625]	cyto	0
ENSOARP00000017346.1	W5Q3Q7	Uncharacterized protein	CDC37	4.72	4	11.6	44,580	positive regulation of mitophagy in response to mitochondrial depolarization [GO:0098779]; posttranscriptional regulation of gene expression [GO:0010608]; regulation of interferon-gamma-mediated signaling pathway [GO:0060334]; regulation of type I interferon-mediated signaling pathway [GO:0060338]	cytosol [GO:0005829]; HSP90-CDC37 chaperone complex [GO:1990565]	Hsp90 protein binding [GO:0051879]; protein kinase binding [GO:0019901]; protein kinase regulator activity [GO:0019887]; scaffold protein binding [GO:0097110]	cyto	0
ENSOARP00000017378.1	W5Q3T9	Uncharacterized protein	PDCD6IP	44.28	37	33	96,814				cyto	0
ENSOARP00000017382.1	W5Q3U3	Galectin	LOC101102156	12.27	11	29.3	39,422			carbohydrate binding [GO:0030246]	cyto	0
ENSOARP00000017403.1	W5Q3W4	Uncharacterized protein	RAB18	12.28	10	52.9	22,991	endoplasmic reticulum tubular network organization [GO:0071786]; lipid droplet organization [GO:0034389]	endoplasmic reticulum tubular network [GO:0071782]	GDP binding [GO:0019003]; GTPase activity [GO:0003924]; GTP binding [GO:0005525]	cyto	0
ENSOARP00000017411.1	W5Q3X2	Peptidylprolyl isomerase (EC 5.2.1.8)		2	3	12.04	11,930			peptidyl-prolyl cis-trans isomerase activity [GO:0003755]	cyto	0
ENSOARP00000017455.1	W5Q416	Uncharacterized protein	LOC101104808	62.99	56	34	147,896			2 iron, 2 sulfur cluster binding [GO:0051537]; electron transfer activity [GO:0009055]; FAD binding [GO:0071949]; iron ion binding [GO:0005506]; NAD binding [GO:0051287]	cyto	0
ENSOARP00000017561.1	W5Q4C1	Uncharacterized protein	SCRIB	2.59	2	1.6	158,955	activation of GTPase activity [GO:0090630]; apoptotic process involved in morphogenesis [GO:0060561]; auditory receptor cell stereocilium organization [GO:0060088]; cell-cell adhesion [GO:0098609]; cell migration [GO:0016477]; cell population proliferation [GO:0008283]; cochlear nucleus development [GO:0021747]; establishment of apical/basal cell polarity [GO:0035089]; mammary gland duct morphoge…	basolateral plasma membrane [GO:0016323]; cell-cell adherens junction [GO:0005913]; cell-cell contact zone [GO:0044291]; cell leading edge [GO:0031252]; myelin sheath abaxonal region [GO:0035748]; nucleoplasm [GO:0005654]; postsynaptic membrane [GO:0045211]; presynaptic membrane [GO:0042734]; Scrib-APC-beta-catenin complex [GO:0034750]		cyto	0
ENSOARP00000017580.1	W5Q4E0	Uncharacterized protein		9.69	16	69	9,920				cyto	0
ENSOARP00000017583.1	W5Q4E3	Uncharacterized protein	DDX1	15.55	17	17.8	82,004	DNA duplex unwinding [GO:0032508]; double-strand break repair [GO:0006302]; multicellular organism development [GO:0007275]; positive regulation of I-kappaB kinase/NF-kappaB signaling [GO:0043123]; positive regulation of myeloid dendritic cell cytokine production [GO:0002735]; protein localization to cytoplasmic stress granule [GO:1903608]; response to exogenous dsRNA [GO:0043330]; response to vi…	cleavage body [GO:0071920]; cytoplasmic stress granule [GO:0010494]; cytosol [GO:0005829]; mitochondrion [GO:0005739]; tRNA-splicing ligase complex [GO:0072669]	ATP binding [GO:0005524]; ATP-dependent helicase activity [GO:0008026]; chromatin binding [GO:0003682]; DNA/RNA helicase activity [GO:0033677]; double-stranded RNA binding [GO:0003725]; nuclease activity [GO:0004518]; poly(A) binding [GO:0008143]; transcription coregulator activity [GO:0003712]	cyto	0
ENSOARP00000017643.1	W5Q4K3	Uncharacterized protein	LOC101102548	2.36	5	2.6	148,936			2 iron, 2 sulfur cluster binding [GO:0051537]; electron transfer activity [GO:0009055]; FAD binding [GO:0071949]; iron ion binding [GO:0005506]; NAD binding [GO:0051287]	cyto	0
ENSOARP00000017662.1	W5Q4M2	Uncharacterized protein	LOC101106246	2.01	2	5.699	21,912	skeletal muscle satellite cell migration [GO:1902766]; small GTPase mediated signal transduction [GO:0007264]; wound healing, spreading of cells [GO:0044319]		GTPase activity [GO:0003924]; GTP binding [GO:0005525]	cyto	0
ENSOARP00000017694.1	W5Q4Q4	Uncharacterized protein	V15	18.63	31	18.97	48,006		intermediate filament [GO:0005882]	structural molecule activity [GO:0005198]	cyto	0
ENSOARP00000017713.1	W5Q4S3	Uncharacterized protein	RPL3	2.22	5	5.2	46,052	translation [GO:0006412]	ribosome [GO:0005840]	structural constituent of ribosome [GO:0003735]	cyto	0
ENSOARP00000017746.1	W5Q4V6	Uncharacterized protein	AAAS	4.15	9	10.9	61,168	fertilization [GO:0009566]; learning [GO:0007612]; microtubule bundle formation [GO:0001578]; mitotic spindle assembly [GO:0090307]; nucleocytoplasmic transport [GO:0006913]	centrosome [GO:0005813]; cytosol [GO:0005829]; mitotic spindle [GO:0072686]; nuclear membrane [GO:0031965]; nuclear pore [GO:0005643]; nucleoplasm [GO:0005654]; spindle pole [GO:0000922]		cyto	0
ENSOARP00000017780.1	W5Q4Z0	Uncharacterized protein	PFDN5	8.6	8	45.4	17,385	protein folding [GO:0006457]	prefoldin complex [GO:0016272]	unfolded protein binding [GO:0051082]	cyto	0
ENSOARP00000017791.1	W5Q501	Uncharacterized protein	GNAS	17.54	18	15.1	111,421	adenylate cyclase-activating dopamine receptor signaling pathway [GO:0007191]; cartilage development [GO:0051216]; DNA methylation [GO:0006306]; embryonic cranial skeleton morphogenesis [GO:0048701]; embryonic hindlimb morphogenesis [GO:0035116]; endochondral ossification [GO:0001958]; energy reserve metabolic process [GO:0006112]; genetic imprinting [GO:0071514]; multicellular organism growth [G…	cytosol [GO:0005829]; dendrite [GO:0030425]; membrane [GO:0016020]	G-protein beta/gamma-subunit complex binding [GO:0031683]; GTPase activity [GO:0003924]; GTP binding [GO:0005525]	cyto	0
ENSOARP00000017805.1	W5Q515	Uncharacterized protein	VSNL1	3.92	2	12.6	22,142	negative regulation of insulin secretion [GO:0046676]; positive regulation of exocytosis [GO:0045921]; positive regulation of insulin secretion involved in cellular response to glucose stimulus [GO:0035774]	cytosol [GO:0005829]; membrane [GO:0016020]	calcium ion binding [GO:0005509]	cyto	0
ENSOARP00000017809.1	W5Q519	Eukaryotic translation initiation factor 3 subunit M (eIF3m)	EIF3M	13.03	20	37.4	42,489	formation of cytoplasmic translation initiation complex [GO:0001732]	eukaryotic 43S preinitiation complex [GO:0016282]; eukaryotic 48S preinitiation complex [GO:0033290]; eukaryotic translation initiation factor 3 complex, eIF3m [GO:0071541]	translation initiation factor activity [GO:0003743]; translation initiation factor binding [GO:0031369]	cyto	0
ENSOARP00000017820.1	W5Q530	Uncharacterized protein	TRIM29	20.91	17	20.7	63,901	negative regulation of protein localization to nucleus [GO:1900181]; negative regulation of transcription by RNA polymerase II [GO:0000122]	cytoplasm [GO:0005737]	identical protein binding [GO:0042802]; p53 binding [GO:0002039]; zinc ion binding [GO:0008270]	cyto	0
ENSOARP00000017853.1	W5Q563	Uncharacterized protein	TSTA3	3.39	6	16.8	36,026	'de novo' GDP-L-fucose biosynthetic process [GO:0042351]; GDP-mannose metabolic process [GO:0019673]; T cell mediated cytotoxicity [GO:0001913]		coenzyme binding [GO:0050662]; GDP-L-fucose synthase activity [GO:0050577]; GDP-mannose 3,5-epimerase activity [GO:0047918]; identical protein binding [GO:0042802]	cyto	0
ENSOARP00000017958.1	W5Q5G8	Uncharacterized protein	TKT	58.99	62	58.7	67,861	glyceraldehyde-3-phosphate biosynthetic process [GO:0046166]; regulation of growth [GO:0040008]	nuclear speck [GO:0016607]	cofactor binding [GO:0048037]; protein homodimerization activity [GO:0042803]; transketolase activity [GO:0004802]	cyto	0
ENSOARP00000017974.1	W5Q5I4	Uncharacterized protein	NUP54	2.51	2	4.9	56,011		nuclear pore [GO:0005643]		cyto	0
ENSOARP00000017986.1	W5Q5J6	Nitric oxide synthase (EC 1.14.13.39)	NOS2	19.56	13	11.9	130,920	arginine catabolic process [GO:0006527]; cellular response to drug [GO:0035690]; cellular response to interferon-gamma [GO:0071346]; cellular response to lipopolysaccharide [GO:0071222]; circadian rhythm [GO:0007623]; defense response to bacterium [GO:0042742]; interleukin-6 secretion [GO:0072604]; interleukin-8 secretion [GO:0072606]; negative regulation of gene expression [GO:0010629]; negative…	cortical cytoskeleton [GO:0030863]; cytosol [GO:0005829]; perinuclear region of cytoplasm [GO:0048471]; peroxisome [GO:0005777]	arginine binding [GO:0034618]; calmodulin binding [GO:0005516]; flavin adenine dinucleotide binding [GO:0050660]; FMN binding [GO:0010181]; heme binding [GO:0020037]; metal ion binding [GO:0046872]; NADP binding [GO:0050661]; nitric-oxide synthase activity [GO:0004517]; protein homodimerization activity [GO:0042803]; signaling receptor binding [GO:0005102]; tetrahydrobiopterin binding [GO:0034617]	cyto	0
ENSOARP00000018020.1	W5PS90	Dynein light chain	DYNLL1 LOC101106123	3.92	3	31.9	10,566	microtubule-based process [GO:0007017]	cytoplasm [GO:0005737]; dynein complex [GO:0030286]; microtubule [GO:0005874]	motor activity [GO:0003774]	cyto	0
ENSOARP00000018059.1	W5Q5R9	Uncharacterized protein	TXNRD1	3.48	4	11.4	66,973	cell population proliferation [GO:0008283]; cell redox homeostasis [GO:0045454]; mesoderm formation [GO:0001707]	cytosol [GO:0005829]; fibrillar center [GO:0001650]; nucleoplasm [GO:0005654]	electron transfer activity [GO:0009055]; flavin adenine dinucleotide binding [GO:0050660]; thioredoxin-disulfide reductase activity [GO:0004791]	cyto	0
ENSOARP00000018077.1	W5Q5T7	V-type proton ATPase subunit C	ATP6V1C1	9.28	7	17.6	48,869	ATP hydrolysis coupled proton transport [GO:0015991]	plasma membrane [GO:0005886]; proton-transporting V-type ATPase, V1 domain [GO:0033180]	proton-exporting ATPase activity, phosphorylative mechanism [GO:0008553]	cyto	0
ENSOARP00000018215.1	W5Q675	Uncharacterized protein	RPS2	23.7	26	43.5	31,853	positive regulation of ubiquitin-protein transferase activity [GO:0051443]; translation [GO:0006412]	cytosolic small ribosomal subunit [GO:0022627]; nucleoplasm [GO:0005654]	enzyme binding [GO:0019899]; fibroblast growth factor binding [GO:0017134]; mRNA binding [GO:0003729]; structural constituent of ribosome [GO:0003735]	cyto	0
ENSOARP00000018222.1	W5Q682	Uncharacterized protein	EEF1E1	3.38	3	13.6	22,685	cellular response to leukemia inhibitory factor [GO:1990830]; negative regulation of cell population proliferation [GO:0008285]; positive regulation of apoptotic signaling pathway [GO:2001235]; positive regulation of cellular senescence [GO:2000774]; positive regulation of DNA damage response, signal transduction by p53 class mediator [GO:0043517]	aminoacyl-tRNA synthetase multienzyme complex [GO:0017101]; cytosol [GO:0005829]; nucleolus [GO:0005730]; nucleoplasm [GO:0005654]		cyto	0
ENSOARP00000018236.1	W5Q696	Uncharacterized protein	POLR2G	2	2	13.3	23,652	transcription by RNA polymerase II [GO:0006366]	RNA polymerase II, core complex [GO:0005665]	DNA-directed 5'-3' RNA polymerase activity [GO:0003899]; nucleic acid binding [GO:0003676]	cyto	0
ENSOARP00000018287.1	W5Q6E7	Uncharacterized protein	EIF2S3B	12.89	12	32.2	51,065			GTPase activity [GO:0003924]; GTP binding [GO:0005525]	cyto	0
ENSOARP00000018311.1	W5Q6H1	Uncharacterized protein	PLS3	62.08	59	60.2	70,798	actin filament bundle assembly [GO:0051017]; bone development [GO:0060348]	cytosol [GO:0005829]; plasma membrane [GO:0005886]	actin filament binding [GO:0051015]; calcium ion binding [GO:0005509]	cyto	0
ENSOARP00000018378.1	W5Q6N7	Thioredoxin domain containing 5	TXNDC5	31.57	43	65.4	38,366	cell redox homeostasis [GO:0045454]	endoplasmic reticulum lumen [GO:0005788]		cyto	0
ENSOARP00000018380.1	W5Q6N9	AP-3 complex subunit beta	AP3B1	4.47	5	5.1	116,773	anterograde synaptic vesicle transport [GO:0048490]; antigen processing and presentation, exogenous lipid antigen via MHC class Ib [GO:0048007]; blood coagulation [GO:0007596]; melanosome organization [GO:0032438]; positive regulation of NK T cell differentiation [GO:0051138]; protein targeting to lysosome [GO:0006622]; synaptic vesicle budding from endosome [GO:0016182]	AP-3 adaptor complex [GO:0030123]; axon cytoplasm [GO:1904115]; clathrin adaptor complex [GO:0030131]; synapse [GO:0045202]	GTP-dependent protein binding [GO:0030742]; protein phosphatase binding [GO:0019903]	cyto	0
ENSOARP00000018385.1	W5Q6P4	Proliferating cell nuclear antigen	PCNA	2.14	2	10.5	29,393	base-excision repair, gap-filling [GO:0006287]; cellular response to UV [GO:0034644]; cellular response to xenobiotic stimulus [GO:0071466]; epithelial cell differentiation [GO:0030855]; mismatch repair [GO:0006298]; mitotic telomere maintenance via semi-conservative replication [GO:1902990]; negative regulation of transcription by RNA polymerase II [GO:0000122]; positive regulation of deoxyribon…	centrosome [GO:0005813]; chromatin [GO:0000785]; cyclin-dependent protein kinase holoenzyme complex [GO:0000307]; nuclear body [GO:0016604]; nuclear lamina [GO:0005652]; nuclear replication fork [GO:0043596]; PCNA complex [GO:0043626]; PCNA-p21 complex [GO:0070557]	chromatin binding [GO:0003682]; damaged DNA binding [GO:0003684]; dinucleotide insertion or deletion binding [GO:0032139]; DNA polymerase binding [GO:0070182]; DNA polymerase processivity factor activity [GO:0030337]; histone acetyltransferase binding [GO:0035035]; identical protein binding [GO:0042802]; MutLalpha complex binding [GO:0032405]; purine-specific mismatch base pair DNA N-glycosylase …	cyto	0
ENSOARP00000018427.1	W5Q6T6	Uncharacterized protein	TTC37	6.49	6	4.5	164,459	RNA catabolic process [GO:0006401]	Ski complex [GO:0055087]		cyto	0
ENSOARP00000018431.1	W5Q6U0	Uncharacterized protein	FASN	21.92	26	11.6	256,733	cellular response to interleukin-4 [GO:0071353]; establishment of endothelial intestinal barrier [GO:0090557]; ether lipid biosynthetic process [GO:0008611]; fatty acid biosynthetic process [GO:0006633]; mammary gland development [GO:0030879]; monocyte differentiation [GO:0030224]; neutrophil differentiation [GO:0030223]	cytosol [GO:0005829]; glycogen granule [GO:0042587]; Golgi apparatus [GO:0005794]; plasma membrane [GO:0005886]	fatty acid synthase activity [GO:0004312]; hydrolase activity, acting on ester bonds [GO:0016788]; oxidoreductase activity [GO:0016491]; phosphopantetheine binding [GO:0031177]	cyto	0
ENSOARP00000018449.1	W5Q6V8	Uncharacterized protein	RAB22A	2.37	3	19.6	21,798	endocytosis [GO:0006897]; endosome organization [GO:0007032]; regulation of vesicle size [GO:0097494]	actin cytoskeleton [GO:0015629]; early endosome [GO:0005769]; phagocytic vesicle [GO:0045335]; plasma membrane [GO:0005886]	GDP binding [GO:0019003]; GTPase activity [GO:0003924]; GTP binding [GO:0005525]	cyto	0
ENSOARP00000018492.1	W5Q700	Uncharacterized protein	APPL2	5.24	4	7	72,189	adiponectin-activated signaling pathway [GO:0033211]; cell population proliferation [GO:0008283]; cellular response to hepatocyte growth factor stimulus [GO:0035729]; cold acclimation [GO:0009631]; diet induced thermogenesis [GO:0002024]; glucose homeostasis [GO:0042593]; negative regulation of cellular response to insulin stimulus [GO:1900077]; negative regulation of cytokine production involved…	early phagosome membrane [GO:0036186]; endosome membrane [GO:0010008]; macropinosome [GO:0044354]; nucleus [GO:0005634]; ruffle membrane [GO:0032587]	phosphatidylinositol binding [GO:0035091]; phosphatidylserine binding [GO:0001786]; protein-containing complex binding [GO:0044877]; protein homodimerization activity [GO:0042803]	cyto	0
ENSOARP00000018493.1	W5Q701	Uncharacterized protein	LOC101112491	3.82	3	13.5	13,753			catalytic activity [GO:0003824]	cyto	0
ENSOARP00000018526.1	W5Q734	Uncharacterized protein	PDK3	10.74	9	18.6	48,245			protein kinase activity [GO:0004672]	cyto	0
ENSOARP00000018539.1	W5Q747	Uncharacterized protein	CSTF3	2.01	2	2.8	75,140	mRNA processing [GO:0006397]	nucleoplasm [GO:0005654]		cyto	0
ENSOARP00000018572.1	W5Q780	Adenylosuccinate lyase (ASL) (EC 4.3.2.2) (Adenylosuccinase)	ADSL	1.71	2	4.3	55,567	'de novo' AMP biosynthetic process [GO:0044208]; 'de novo' IMP biosynthetic process [GO:0006189]; protein tetramerization [GO:0051262]	cytosol [GO:0005829]	(S)-2-(5-amino-1-(5-phospho-D-ribosyl)imidazole-4-carboxamido)succinate AMP-lyase (fumarate-forming) activity [GO:0070626]; N6-(1,2-dicarboxyethyl)AMP AMP-lyase (fumarate-forming) activity [GO:0004018]	cyto	0
ENSOARP00000018619.1	W5Q7C7	Proteasome subunit alpha type (EC 3.4.25.1)	PSMA2	22.27	22	50.4	25,899	ubiquitin-dependent protein catabolic process [GO:0006511]	nucleus [GO:0005634]; P-body [GO:0000932]; proteasome core complex, alpha-subunit complex [GO:0019773]	threonine-type endopeptidase activity [GO:0004298]	cyto	0
ENSOARP00000018634.1	W5Q7E2	Uncharacterized protein	GPS1	3.08	3	4.2	54,434	protein deneddylation [GO:0000338]	COP9 signalosome [GO:0008180]		cyto	0
ENSOARP00000018654.1	W5Q7G2	Uncharacterized protein	GNAI1	23.69	25	41.2	38,583	adenylate cyclase-modulating G protein-coupled receptor signaling pathway [GO:0007188]; cell division [GO:0051301]; positive regulation of protein localization to cell cortex [GO:1904778]; regulation of mitotic spindle organization [GO:0060236]	cell cortex region [GO:0099738]; centrosome [GO:0005813]; midbody [GO:0030496]; nucleolus [GO:0005730]; plasma membrane [GO:0005886]	G-protein beta/gamma-subunit complex binding [GO:0031683]; GTPase activity [GO:0003924]; GTP binding [GO:0005525]; metal ion binding [GO:0046872]	cyto	0
ENSOARP00000018682.1	W5Q7J0	Uncharacterized protein	APOB	30.97	19	4.3	514,160	artery morphogenesis [GO:0048844]; cholesterol efflux [GO:0033344]; cholesterol homeostasis [GO:0042632]; cholesterol metabolic process [GO:0008203]; fertilization [GO:0009566]; flagellated sperm motility [GO:0030317]; in utero embryonic development [GO:0001701]; lipoprotein biosynthetic process [GO:0042158]; lipoprotein catabolic process [GO:0042159]; lipoprotein transport [GO:0042953]; low-dens…	cytosol [GO:0005829]; endoplasmic reticulum exit site [GO:0070971]; intermediate-density lipoprotein particle [GO:0034363]; low-density lipoprotein particle [GO:0034362]; mature chylomicron [GO:0034359]; neuronal cell body [GO:0043025]; very-low-density lipoprotein particle [GO:0034361]	cholesterol transporter activity [GO:0017127]; heparin binding [GO:0008201]; lipase binding [GO:0035473]; low-density lipoprotein particle receptor binding [GO:0050750]; phospholipid binding [GO:0005543]	cyto	0
ENSOARP00000018684.1	W5Q7J2	Alkylglycerone-phosphate synthase (Alkyl-DHAP synthase) (EC 2.5.1.26)	AGPS	4.75	4	7.1	73,655	ether lipid biosynthetic process [GO:0008611]	nucleolus [GO:0005730]; peroxisome [GO:0005777]	alkylglycerone-phosphate synthase activity [GO:0008609]; FAD binding [GO:0071949]; oxidoreductase activity [GO:0016491]	cyto	0
ENSOARP00000018703.1	W5Q7L1	Calponin	CNN3	2.09	2	6.4	34,355	actomyosin structure organization [GO:0031032]; epithelial cell differentiation [GO:0030855]	actin cytoskeleton [GO:0015629]; cytosol [GO:0005829]	actin binding [GO:0003779]; calmodulin binding [GO:0005516]	cyto	0
ENSOARP00000018780.1	W5Q7T8	Uncharacterized protein	THBS4	14.06	11	13.4	102,912	behavioral response to pain [GO:0048266]; endothelial cell-cell adhesion [GO:0071603]; myoblast migration [GO:0051451]; negative regulation of angiogenesis [GO:0016525]; positive regulation of endothelial cell proliferation [GO:0001938]; positive regulation of neutrophil chemotaxis [GO:0090023]; positive regulation of peptidyl-tyrosine phosphorylation [GO:0050731]; regulation of tissue remodeling…	basement membrane [GO:0005604]; extracellular space [GO:0005615]; sarcoplasmic reticulum [GO:0016529]	calcium ion binding [GO:0005509]; heparin binding [GO:0008201]; integrin binding [GO:0005178]	cyto	0
ENSOARP00000018790.1	W5Q7U8	Uncharacterized protein	LOC101102096	15.28	22	38.5	31,552	translation [GO:0006412]	small ribosomal subunit [GO:0015935]	structural constituent of ribosome [GO:0003735]	cyto	0
ENSOARP00000018796.1	W5Q7V4	Uncharacterized protein	CHP2	3.75	6	24	23,103	cellular response to calcium ion [GO:0071277]; positive regulation of calcineurin-NFAT signaling cascade [GO:0070886]; positive regulation of cell population proliferation [GO:0008284]; positive regulation of phosphatase activity [GO:0010922]; positive regulation of protein import into nucleus [GO:0042307]; positive regulation of transcription by RNA polymerase II [GO:0045944]	cytoplasm [GO:0005737]; nucleus [GO:0005634]; plasma membrane [GO:0005886]	calcium ion binding [GO:0005509]	cyto	0
ENSOARP00000018847.1	W5Q805	Uncharacterized protein	PSMC6	4.33	5	10.2	45,797	ubiquitin-dependent ERAD pathway [GO:0030433]	cytoplasm [GO:0005737]; proteasome regulatory particle, base subcomplex [GO:0008540]	ATPase activity [GO:0016887]; ATP binding [GO:0005524]	cyto	0
ENSOARP00000018866.1	W5Q824	Uncharacterized protein	GSTA1	10.88	22	50.9	25,417			glutathione transferase activity [GO:0004364]	cyto	0
ENSOARP00000018936.1	W5Q894	Glutathione S-transferase kappa (EC 2.5.1.18)	GSTK1	14.12	12	35	25,735	epithelial cell differentiation [GO:0030855]; glutathione metabolic process [GO:0006749]	mitochondrion [GO:0005739]; peroxisome [GO:0005777]	glutathione peroxidase activity [GO:0004602]; glutathione transferase activity [GO:0004364]; protein disulfide oxidoreductase activity [GO:0015035]; signaling receptor binding [GO:0005102]	cyto	0
ENSOARP00000018949.1	W5Q8A7	Uncharacterized protein	RALA	10.16	6	42.7	23,540	actin cytoskeleton reorganization [GO:0031532]; membrane raft localization [GO:0051665]; neural tube closure [GO:0001843]; positive regulation of filopodium assembly [GO:0051491]; Ras protein signal transduction [GO:0007265]; regulation of exocytosis [GO:0017157]	cell surface [GO:0009986]; cleavage furrow [GO:0032154]; endocytic vesicle [GO:0030139]	ATPase binding [GO:0051117]; Edg-2 lysophosphatidic acid receptor binding [GO:0031755]; GDP binding [GO:0019003]; GTPase activity [GO:0003924]; GTP binding [GO:0005525]; myosin binding [GO:0017022]; ubiquitin protein ligase binding [GO:0031625]	cyto	0
ENSOARP00000019065.1	W5Q8M3	Uncharacterized protein	AGL	4.05	2	1.6	174,145	glycogen biosynthetic process [GO:0005978]; glycogen catabolic process [GO:0005980]	cytoplasm [GO:0005737]; inclusion body [GO:0016234]; nucleus [GO:0005634]	4-alpha-glucanotransferase activity [GO:0004134]; amylo-alpha-1,6-glucosidase activity [GO:0004135]; polysaccharide binding [GO:0030247]; polyubiquitin modification-dependent protein binding [GO:0031593]	cyto	0
ENSOARP00000019105.1	W5Q8R3	Uncharacterized protein	GBF1	8.16	6	4	206,312	cell activation involved in immune response [GO:0002263]; cellular response to virus [GO:0098586]; COPI coating of Golgi vesicle [GO:0048205]; endoplasmic reticulum-Golgi intermediate compartment organization [GO:0097111]; establishment of monopolar cell polarity [GO:0061162]; Golgi disassembly [GO:0090166]; Golgi to endosome transport [GO:0006895]; neutrophil chemotaxis [GO:0030593]; protein loc…	cell leading edge [GO:0031252]; cis-Golgi network [GO:0005801]; cytosol [GO:0005829]; endoplasmic reticulum-Golgi intermediate compartment [GO:0005793]; Golgi membrane [GO:0000139]; trans-Golgi network [GO:0005802]	ARF guanyl-nucleotide exchange factor activity [GO:0005086]; phosphatidylinositol-3,4,5-trisphosphate binding [GO:0005547]; phosphatidylinositol-3,5-bisphosphate binding [GO:0080025]	cyto	0
ENSOARP00000019113.1	W5Q8S1	Uncharacterized protein	SEPT2	15.1	11	27.4	40,982	cell division [GO:0051301]	axoneme [GO:0005930]; nucleus [GO:0005634]; photoreceptor connecting cilium [GO:0032391]; septin complex [GO:0031105]; sperm annulus [GO:0097227]	GTP binding [GO:0005525]	cyto	0
ENSOARP00000019140.1	W5Q8U8	ATP-citrate synthase (EC 2.3.3.8) (ATP-citrate (pro-S-)-lyase) (Citrate cleavage enzyme)	ACLY	46.87	44	32.1	121,021	acetyl-CoA biosynthetic process [GO:0006085]; citrate metabolic process [GO:0006101]; lipid biosynthetic process [GO:0008610]; oxaloacetate metabolic process [GO:0006107]	cytosol [GO:0005829]; nucleoplasm [GO:0005654]; plasma membrane [GO:0005886]	ATP binding [GO:0005524]; ATP citrate synthase activity [GO:0003878]; cofactor binding [GO:0048037]; metal ion binding [GO:0046872]	cyto	0
ENSOARP00000019177.1	W5Q8Y5	Uncharacterized protein	HDLBP	2.77	4	4	141,914		cytosol [GO:0005829]	RNA binding [GO:0003723]	cyto	0
ENSOARP00000019194.1	W5Q902	Uncharacterized protein	TXNRD2	18.06	14	29.9	50,047	cell redox homeostasis [GO:0045454]	cytosol [GO:0005829]; mitochondrion [GO:0005739]	flavin adenine dinucleotide binding [GO:0050660]; thioredoxin-disulfide reductase activity [GO:0004791]	cyto	0
ENSOARP00000019243.1	W5Q951	Coronin	CORO1C	10.03	10	20.2	58,223	actin cytoskeleton organization [GO:0030036]; activation of GTPase activity [GO:0090630]; endosomal transport [GO:0016197]; endosome fission [GO:0140285]; endosome membrane tubulation [GO:0097750]; establishment of protein localization [GO:0045184]; membrane fission [GO:0090148]; negative regulation of epithelial cell migration [GO:0010633]; negative regulation of focal adhesion assembly [GO:0051…	actin cytoskeleton [GO:0015629]; endosome membrane [GO:0010008]; flotillin complex [GO:0016600]; lamellipodium [GO:0030027]; lateral plasma membrane [GO:0016328]	actin filament binding [GO:0051015]; Rac GTPase binding [GO:0048365]	cyto	0
ENSOARP00000019295.1	W5Q9A3	U6 snRNA-associated Sm-like protein LSm8	LSM8	8.45	8	86.5	10,403	mRNA splicing, via spliceosome [GO:0000398]	Lsm2-8 complex [GO:0120115]; U2-type precatalytic spliceosome [GO:0071005]; U4/U6 x U5 tri-snRNP complex [GO:0046540]; U6 snRNP [GO:0005688]	RNA binding [GO:0003723]	cyto	0
ENSOARP00000019304.1	W5Q9B2	Uncharacterized protein	ARHGDIA	10.23	11	24.3	23,636	regulation of protein localization [GO:0032880]; Rho protein signal transduction [GO:0007266]; semaphorin-plexin signaling pathway [GO:0071526]	cytoplasm [GO:0005737]; immunological synapse [GO:0001772]; nucleus [GO:0005634]	Rho GDP-dissociation inhibitor activity [GO:0005094]	cyto	0
ENSOARP00000019315.1	W5Q9C3	Uncharacterized protein	NBEAL1	2.97	3	1.3	309,790				cyto	0
ENSOARP00000019322.1	W5Q9D0	Uncharacterized protein	PPP1R7	8.1	5	19.3	39,199	chromosome segregation [GO:0007059]			cyto	0
ENSOARP00000019331.1	W5Q9D9	tRNA-splicing ligase RtcB homolog (EC 6.5.1.3)	RTCB	6.44	8	19.6	55,226	in utero embryonic development [GO:0001701]; placenta development [GO:0001890]; tRNA splicing, via endonucleolytic cleavage and ligation [GO:0006388]	cytosol [GO:0005829]; endoplasmic reticulum membrane [GO:0005789]; nuclear envelope [GO:0005635]; nucleoplasm [GO:0005654]; tRNA-splicing ligase complex [GO:0072669]	ATP binding [GO:0005524]; metal ion binding [GO:0046872]; RNA ligase (ATP) activity [GO:0003972]; vinculin binding [GO:0017166]	cyto	0
ENSOARP00000019398.1	W5Q9K6	Uncharacterized protein		10.19	20	27.2	38,512	cell-cell adhesion [GO:0098609]	desmosome [GO:0030057]; nucleus [GO:0005634]		cyto	0
ENSOARP00000019433.1	W5Q9P1	Uncharacterized protein	CTNNBL1	1.93	2	3.9	65,192				cyto	0
ENSOARP00000019439.1	W5Q9P7	Cofilin-1	CFL1	8.15	15	52.7	18,387	actin filament depolymerization [GO:0030042]	actin cytoskeleton [GO:0015629]	actin binding [GO:0003779]	cyto	0
ENSOARP00000019451.1	W5Q9Q9	Uncharacterized protein	NCALD	5.03	8	26.9	22,245	calcium-mediated signaling [GO:0019722]; regulation of systemic arterial blood pressure [GO:0003073]		actin binding [GO:0003779]; calcium ion binding [GO:0005509]; clathrin binding [GO:0030276]; tubulin binding [GO:0015631]	cyto	0
ENSOARP00000019508.1	W5Q9W5	Ubiquitin C	UBC	9.34	18	78.81	60,470			protease binding [GO:0002020]	cyto	0
ENSOARP00000019518.1	W5Q9X5	Uncharacterized protein	MAP2K1	2.46	2	4.3	43,364	Bergmann glial cell differentiation [GO:0060020]; cell cycle arrest [GO:0007050]; cell motility [GO:0048870]; cellular senescence [GO:0090398]; cerebellar cortex formation [GO:0021697]; epithelial cell proliferation involved in lung morphogenesis [GO:0060502]; ERK1 and ERK2 cascade [GO:0070371]; face development [GO:0060324]; heart development [GO:0007507]; keratinocyte differentiation [GO:003021…	cytosol [GO:0005829]; endoplasmic reticulum [GO:0005783]; plasma membrane [GO:0005886]	ATP binding [GO:0005524]; MAP kinase kinase activity [GO:0004708]; protein C-terminus binding [GO:0008022]; protein N-terminus binding [GO:0047485]; protein serine/threonine kinase activator activity [GO:0043539]; protein serine/threonine kinase activity [GO:0004674]; scaffold protein binding [GO:0097110]	cyto	0
ENSOARP00000019529.1	W5Q9Y6	Uncharacterized protein	LOC101115959	4.2	3	4.3	83,823	hematopoietic progenitor cell differentiation [GO:0002244]			cyto	0
ENSOARP00000019594.1	W5QA51	Histone H2B	HIST1H2BN	7.39	24	47.48	15,292		cytosol [GO:0005829]; nucleoplasm [GO:0005654]; nucleosome [GO:0000786]	DNA binding [GO:0003677]; protein heterodimerization activity [GO:0046982]	cyto	0
ENSOARP00000019643.1	W5QAA0	Uncharacterized protein	CSTF1	2.48	2	5.7	53,109		nucleoplasm [GO:0005654]		cyto	0
ENSOARP00000019644.1	W5QAA1	14-3-3 protein sigma	SFN	52.91	67	83.1	27,823	establishment of skin barrier [GO:0061436]; intrinsic apoptotic signaling pathway in response to DNA damage [GO:0008630]; keratinization [GO:0031424]; keratinocyte development [GO:0003334]; negative regulation of cysteine-type endopeptidase activity involved in apoptotic process [GO:0043154]; negative regulation of keratinocyte proliferation [GO:0010839]; positive regulation of cell growth [GO:00…	cytosol [GO:0005829]; nucleus [GO:0005634]	identical protein binding [GO:0042802]; phosphoprotein binding [GO:0051219]; protein domain specific binding [GO:0019904]; protein kinase binding [GO:0019901]	cyto	0
ENSOARP00000019660.1	W5QAB7	Uncharacterized protein	RANBP1	4	2	11	23,080	intracellular transport [GO:0046907]; positive regulation of mitotic centrosome separation [GO:0046604]; spindle organization [GO:0007051]	centrosome [GO:0005813]; cytosol [GO:0005829]		cyto	0
ENSOARP00000019705.1	W5QAG0	Uncharacterized protein	ZZEF1	2.22	2	0.8	328,640			calcium ion binding [GO:0005509]; zinc ion binding [GO:0008270]	cyto	0
ENSOARP00000019769.1	W5QAM4	Uncharacterized protein	CAMK2D	13.65	8	18.6	60,033			ATP binding [GO:0005524]; calmodulin binding [GO:0005516]; calmodulin-dependent protein kinase activity [GO:0004683]	cyto	0
ENSOARP00000019788.1	W5QAP3	Uncharacterized protein	TOM1	5.72	5	12.5	54,288	intracellular protein transport [GO:0006886]	cell [GO:0005623]		cyto	0
ENSOARP00000019807.1	W5QAR2	Uncharacterized protein	F13A1	12.24	12	13	83,168	blood coagulation, fibrin clot formation [GO:0072378]; peptide cross-linking [GO:0018149]		metal ion binding [GO:0046872]; protein-glutamine gamma-glutamyltransferase activity [GO:0003810]	cyto	0
ENSOARP00000019816.1	W5QAS1	Uncharacterized protein	LOC101102118	6.01	3	10.6	45,080			heme binding [GO:0020037]; iron ion binding [GO:0005506]; monooxygenase activity [GO:0004497]; oxidoreductase activity, acting on paired donors, with incorporation or reduction of molecular oxygen [GO:0016705]	cyto	0
ENSOARP00000019831.1	W5QAT6	Methylenetetrahydrofolate reductase (EC 1.5.1.20)	MTHFR	2.82	3	4.4	79,124	methionine metabolic process [GO:0006555]; tetrahydrofolate interconversion [GO:0035999]		methylenetetrahydrofolate reductase (NAD(P)H) activity [GO:0004489]	cyto	0
ENSOARP00000019835.1	W5QAU0	Uncharacterized protein	HARS	4.97	7	9.4	57,271	histidyl-tRNA aminoacylation [GO:0006427]	cytosol [GO:0005829]	ATP binding [GO:0005524]; histidine-tRNA ligase activity [GO:0004821]; identical protein binding [GO:0042802]	cyto	0
ENSOARP00000019856.1	W5QAW1	Glypican 1	GPC1	8.24	5	10.2	52,831	heparan sulfate proteoglycan catabolic process [GO:0030200]; negative regulation of fibroblast growth factor receptor signaling pathway [GO:0040037]; positive regulation of skeletal muscle cell differentiation [GO:2001016]	anchored component of plasma membrane [GO:0046658]; collagen-containing extracellular matrix [GO:0062023]; cytosol [GO:0005829]; membrane raft [GO:0045121]; nucleoplasm [GO:0005654]; synapse [GO:0045202]	copper ion binding [GO:0005507]; fibroblast growth factor binding [GO:0017134]; laminin binding [GO:0043236]	cyto	0
ENSOARP00000019868.1	W5QAX3	Uncharacterized protein	ACTG1	65.8	118	69	41,977	cellular response to interferon-gamma [GO:0071346]; sarcomere organization [GO:0045214]; synaptic vesicle endocytosis [GO:0048488]	calyx of Held [GO:0044305]; cytoskeleton [GO:0005856]; dense body [GO:0097433]; extracellular exosome [GO:0070062]; filamentous actin [GO:0031941]; focal adhesion [GO:0005925]; myofibril [GO:0030016]; phagocytic vesicle [GO:0045335]; plasma membrane [GO:0005886]; Schaffer collateral - CA1 synapse [GO:0098685]	ATP binding [GO:0005524]; identical protein binding [GO:0042802]; profilin binding [GO:0005522]; structural constituent of cytoskeleton [GO:0005200]; ubiquitin protein ligase binding [GO:0031625]	cyto	0
ENSOARP00000019880.1	W5QAY5	Uncharacterized protein	RAB10	16.63	25	44	22,541	antigen processing and presentation [GO:0019882]; endoplasmic reticulum tubular network organization [GO:0071786]; endosomal transport [GO:0016197]; establishment of protein localization to endoplasmic reticulum membrane [GO:0097051]; regulated exocytosis [GO:0045055]	cilium [GO:0005929]; endoplasmic reticulum membrane [GO:0005789]; endoplasmic reticulum tubular network [GO:0071782]; exocytic vesicle [GO:0070382]; Golgi apparatus [GO:0005794]; insulin-responsive compartment [GO:0032593]; plasma membrane [GO:0005886]; recycling endosome [GO:0055037]	GDP binding [GO:0019003]; GTPase activity [GO:0003924]; GTP binding [GO:0005525]; myosin V binding [GO:0031489]	cyto	0
ENSOARP00000019897.1	W5QB02	Uncharacterized protein	TGM2	7.43	8	11.1	77,912	apoptotic cell clearance [GO:0043277]; branching involved in salivary gland morphogenesis [GO:0060445]; negative regulation of endoplasmic reticulum calcium ion concentration [GO:0032471]; peptide cross-linking [GO:0018149]; positive regulation of apoptotic process [GO:0043065]; positive regulation of cell adhesion [GO:0045785]; positive regulation of mitochondrial calcium ion concentration [GO:0…	cytosol [GO:0005829]; endoplasmic reticulum [GO:0005783]; intrinsic component of plasma membrane [GO:0031226]; mitochondrion [GO:0005739]	metal ion binding [GO:0046872]; protein-glutamine gamma-glutamyltransferase activity [GO:0003810]	cyto	0
ENSOARP00000019903.1	W5QB08	Uncharacterized protein	GNAO1	2	3	9.4	29,226	adenylate cyclase-modulating G protein-coupled receptor signaling pathway [GO:0007188]; dopamine receptor signaling pathway [GO:0007212]; locomotory behavior [GO:0007626]; regulation of heart contraction [GO:0008016]	cell body [GO:0044297]; dendrite [GO:0030425]	G-protein beta/gamma-subunit complex binding [GO:0031683]; GTPase activity [GO:0003924]; GTP binding [GO:0005525]; metal ion binding [GO:0046872]	cyto	0
ENSOARP00000019916.1	W5QB21	Serine hydroxymethyltransferase (EC 2.1.2.1)	SHMT1	14.51	13	24.1	53,176	cellular response to tetrahydrofolate [GO:1904482]; folic acid metabolic process [GO:0046655]; glycine biosynthetic process from serine [GO:0019264]; L-serine catabolic process [GO:0006565]; protein homotetramerization [GO:0051289]; purine nucleobase biosynthetic process [GO:0009113]; tetrahydrofolate interconversion [GO:0035999]	cytosol [GO:0005829]; nucleus [GO:0005634]	glycine hydroxymethyltransferase activity [GO:0004372]; mRNA 5'-UTR binding [GO:0048027]; protein homodimerization activity [GO:0042803]; pyridoxal phosphate binding [GO:0030170]; serine binding [GO:0070905]; translation repressor activity, mRNA regulatory element binding [GO:0000900]	cyto	0
ENSOARP00000019931.1	W5QB36	Catalase (EC 1.11.1.6)	CAT	75.96	118	74.2	60,093	aerobic respiration [GO:0009060]; cholesterol metabolic process [GO:0008203]; hemoglobin metabolic process [GO:0020027]; hydrogen peroxide catabolic process [GO:0042744]; negative regulation of apoptotic process [GO:0043066]; negative regulation of NF-kappaB transcription factor activity [GO:0032088]; positive regulation of NF-kappaB transcription factor activity [GO:0051092]; positive regulation…	peroxisomal membrane [GO:0005778]	aminoacylase activity [GO:0004046]; catalase activity [GO:0004096]; enzyme binding [GO:0019899]; heme binding [GO:0020037]; metal ion binding [GO:0046872]; NADP binding [GO:0050661]; protein homodimerization activity [GO:0042803]; signaling receptor binding [GO:0005102]	cyto	0
ENSOARP00000019985.1	W5QB90	Uncharacterized protein	ALOX15B	26.35	20	27.8	74,700	arachidonic acid metabolic process [GO:0019369]; linoleic acid metabolic process [GO:0043651]; lipoxygenase pathway [GO:0019372]; negative regulation of cell cycle [GO:0045786]; negative regulation of cell population proliferation [GO:0008285]; negative regulation of growth [GO:0045926]; positive regulation of chemokine secretion [GO:0090197]; positive regulation of keratinocyte differentiation […	cytoskeleton [GO:0005856]; cytosol [GO:0005829]; extrinsic component of membrane [GO:0019898]; plasma membrane [GO:0005886]	arachidonate 15-lipoxygenase activity [GO:0050473]; arachidonate 8(S)-lipoxygenase activity [GO:0036403]; calcium ion binding [GO:0005509]; iron ion binding [GO:0005506]; linoleate 13S-lipoxygenase activity [GO:0016165]	cyto	0
ENSOARP00000020025.1	W5QBC8	Uncharacterized protein	SDCBP2	2.05	2	6.9	31,236	cell population proliferation [GO:0008283]	cytoplasm [GO:0005737]; nuclear speck [GO:0016607]; nucleolus [GO:0005730]; plasma membrane [GO:0005886]	phosphatidylinositol-4,5-bisphosphate binding [GO:0005546]; protein C-terminus binding [GO:0008022]; protein heterodimerization activity [GO:0046982]; protein homodimerization activity [GO:0042803]	cyto	0
ENSOARP00000020034.1	W5QBD7	14-3-3 protein zeta/delta	YWHAZ	25.97	48	80.2	27,941			protein domain specific binding [GO:0019904]	cyto	0
ENSOARP00000020043.1	W5QBE6	Uncharacterized protein	PRPS1	2.16	6	13.9	35,541	nucleoside metabolic process [GO:0009116]; nucleotide biosynthetic process [GO:0009165]		magnesium ion binding [GO:0000287]; ribose phosphate diphosphokinase activity [GO:0004749]	cyto	0
ENSOARP00000020086.1	W5QBI9	Annexin	ANXA3	34.96	33	55.1	35,994	defense response to bacterium [GO:0042742]; neutrophil degranulation [GO:0043312]; phagocytosis [GO:0006909]; positive regulation of angiogenesis [GO:0045766]; positive regulation of DNA-binding transcription factor activity [GO:0051091]; positive regulation of endothelial cell migration [GO:0010595]	cytosol [GO:0005829]; phagocytic vesicle membrane [GO:0030670]; plasma membrane [GO:0005886]; specific granule [GO:0042581]	calcium-dependent phospholipid binding [GO:0005544]; calcium-dependent protein binding [GO:0048306]; calcium ion binding [GO:0005509]; phospholipase inhibitor activity [GO:0004859]	cyto	0
ENSOARP00000020087.1	W5QBJ0	Annexin	ANXA3	16.43	10	25.39	36,035			calcium-dependent phospholipid binding [GO:0005544]; calcium ion binding [GO:0005509]; phospholipase inhibitor activity [GO:0004859]	cyto	0
ENSOARP00000020114.1	W5QBL7	Actin-related protein 2/3 complex subunit	ARPC1B	6.54	5	13.2	40,273	Arp2/3 complex-mediated actin nucleation [GO:0034314]	Arp2/3 protein complex [GO:0005885]; cytoplasm [GO:0005737]	actin filament binding [GO:0051015]; structural constituent of cytoskeleton [GO:0005200]	cyto	0
ENSOARP00000020148.1	W5QBQ1	Uncharacterized protein	PBDC1	3.77	2	11.4	24,864				cyto	0
ENSOARP00000020156.1	W5QBQ9	Uncharacterized protein	MYH9	198.59	258	49.9	220,834	actin cytoskeleton reorganization [GO:0031532]; actin filament-based movement [GO:0030048]; actomyosin structure organization [GO:0031032]; angiogenesis [GO:0001525]; blood vessel endothelial cell migration [GO:0043534]; cytokinetic process [GO:0032506]; lysosome localization [GO:0032418]; membrane protein ectodomain proteolysis [GO:0006509]; monocyte differentiation [GO:0030224]; negative regula…	actomyosin contractile ring [GO:0005826]; cleavage furrow [GO:0032154]; COP9 signalosome [GO:0008180]; cytosol [GO:0005829]; immunological synapse [GO:0001772]; myosin II complex [GO:0016460]; myosin II filament [GO:0097513]; ruffle [GO:0001726]; stress fiber [GO:0001725]; uropod [GO:0001931]	actin-dependent ATPase activity [GO:0030898]; actin filament binding [GO:0051015]; ADP binding [GO:0043531]; ATP binding [GO:0005524]; integrin binding [GO:0005178]; microfilament motor activity [GO:0000146]; protein domain specific binding [GO:0019904]; protein homodimerization activity [GO:0042803]; protein membrane anchor [GO:0043495]	cyto	0
ENSOARP00000020173.1	W5QBS6	Actin-related protein 2/3 complex subunit	ARPC1A	3.88	4	10.7	45,232	Arp2/3 complex-mediated actin nucleation [GO:0034314]	Arp2/3 protein complex [GO:0005885]; cytoplasm [GO:0005737]	actin binding [GO:0003779]	cyto	0
ENSOARP00000020200.1	W5QBV3	Phosphoglycerate kinase (EC 2.7.2.3)	PGK1	17.91	17	25.7	44,867	cellular response to hypoxia [GO:0071456]; epithelial cell differentiation [GO:0030855]; glycolytic process [GO:0006096]; negative regulation of angiogenesis [GO:0016525]; plasminogen activation [GO:0031639]	extracellular space [GO:0005615]; membrane raft [GO:0045121]	ATP binding [GO:0005524]; phosphoglycerate kinase activity [GO:0004618]; protein-disulfide reductase activity [GO:0047134]	cyto	0
ENSOARP00000020225.1	W5QBX8	Uncharacterized protein	SLC25A24	29.96	30	39.4	52,965	cellular response to calcium ion [GO:0071277]; cellular response to oxidative stress [GO:0034599]; mitochondrial transport [GO:0006839]; regulation of cell death [GO:0010941]	integral component of membrane [GO:0016021]; mitochondrial inner membrane [GO:0005743]	ATP transmembrane transporter activity [GO:0005347]; calcium ion binding [GO:0005509]	cyto	0
ENSOARP00000020285.1	W5QC38	Tubulin alpha chain	LOC443104	5.41	43	52.9	50,448	microtubule-based process [GO:0007017]	cytoplasm [GO:0005737]; microtubule [GO:0005874]	GTPase activity [GO:0003924]; GTP binding [GO:0005525]; structural constituent of cytoskeleton [GO:0005200]	cyto	0
ENSOARP00000020303.1	W5QC56	Uncharacterized protein	CPNE2	4	5	6.9	61,538	cellular response to calcium ion [GO:0071277]	cytoplasm [GO:0005737]; nucleus [GO:0005634]; plasma membrane [GO:0005886]		cyto	0
ENSOARP00000020349.1	W5QCA2	Uncharacterized protein	STXBP3	2.12	2	2.7	67,666	brain development [GO:0007420]; cellular glucose homeostasis [GO:0001678]; cellular response to interferon-gamma [GO:0071346]; insulin secretion [GO:0030073]; negative regulation of calcium ion-dependent exocytosis [GO:0045955]; negative regulation of glucose import [GO:0046325]; neutrophil degranulation [GO:0043312]; platelet aggregation [GO:0070527]; protein to membrane docking [GO:0022615]; re…	apical plasma membrane [GO:0016324]; cytosol [GO:0005829]; phagocytic vesicle [GO:0045335]; platelet alpha granule [GO:0031091]; presynapse [GO:0098793]; specific granule [GO:0042581]; tertiary granule [GO:0070820]	syntaxin binding [GO:0019905]	cyto	0
ENSOARP00000020368.1	W5QCC1	Signal transducer and activator of transcription	STAT5B	2.01	2	2.1	90,467	cellular response to growth factor stimulus [GO:0071363]; cytokine-mediated signaling pathway [GO:0019221]; development of secondary female sexual characteristics [GO:0046543]; development of secondary male sexual characteristics [GO:0046544]; female pregnancy [GO:0007565]; growth hormone receptor signaling pathway via JAK-STAT [GO:0060397]; lactation [GO:0007595]; lipid storage [GO:0019915]; lut…	cytoplasm [GO:0005737]; nucleus [GO:0005634]	DNA-binding transcription activator activity, RNA polymerase II-specific [GO:0001228]; glucocorticoid receptor binding [GO:0035259]; protein dimerization activity [GO:0046983]; RNA polymerase II proximal promoter sequence-specific DNA binding [GO:0000978]	cyto	0
ENSOARP00000020383.1	W5QCD6	Isocitrate dehydrogenase [NADP] (EC 1.1.1.42)	IDH1	28.57	35	49.5	46,733	2-oxoglutarate metabolic process [GO:0006103]; glutathione metabolic process [GO:0006749]; isocitrate metabolic process [GO:0006102]; regulation of phospholipid biosynthetic process [GO:0071071]; regulation of phospholipid catabolic process [GO:0060696]; response to oxidative stress [GO:0006979]; tricarboxylic acid cycle [GO:0006099]	cytosol [GO:0005829]; mitochondrion [GO:0005739]; peroxisome [GO:0005777]	isocitrate dehydrogenase (NADP+) activity [GO:0004450]; magnesium ion binding [GO:0000287]; NAD binding [GO:0051287]; protein homodimerization activity [GO:0042803]; signaling receptor binding [GO:0005102]	cyto	0
ENSOARP00000020494.1	W5QCP6	Uncharacterized protein	PSMC2	6.48	6	12	53,091	ubiquitin-dependent protein catabolic process [GO:0006511]	cytoplasmic ribonucleoprotein granule [GO:0036464]; cytosol [GO:0005829]; proteasome complex [GO:0000502]	ATP binding [GO:0005524]; proteasome-activating ATPase activity [GO:0036402]	cyto	0
ENSOARP00000020499.1	W5QCQ1	Uncharacterized protein	IPO9	5.08	4	4.7	109,742	protein import into nucleus [GO:0006606]	cytoplasm [GO:0005737]	nuclear import signal receptor activity [GO:0061608]; Ran GTPase binding [GO:0008536]	cyto	0
ENSOARP00000020522.1	W5QCS4	Uncharacterized protein	SARS	7.87	7	13.8	58,871	seryl-tRNA aminoacylation [GO:0006434]	cytosol [GO:0005829]	ATP binding [GO:0005524]; serine-tRNA ligase activity [GO:0004828]	cyto	0
ENSOARP00000020561.1	W5QCW3	Uncharacterized protein	RABGGTA	2.32	2	3.7	64,942	protein geranylgeranylation [GO:0018344]	nucleoplasm [GO:0005654]; Rab-protein geranylgeranyltransferase complex [GO:0005968]	Rab geranylgeranyltransferase activity [GO:0004663]; zinc ion binding [GO:0008270]	cyto	0
ENSOARP00000020573.1	W5QCX5	Arp2/3 complex 34 kDa subunit	LOC101104021	1.85	3	14.6	18,915	actin filament polymerization [GO:0030041]; Arp2/3 complex-mediated actin nucleation [GO:0034314]	Arp2/3 protein complex [GO:0005885]; cytoplasm [GO:0005737]	actin binding [GO:0003779]	cyto	0
ENSOARP00000020586.1	W5QCY8	Uncharacterized protein	LOC101105437	23.65	26	76	16,175		hemoglobin complex [GO:0005833]	heme binding [GO:0020037]; metal ion binding [GO:0046872]; oxygen binding [GO:0019825]; oxygen carrier activity [GO:0005344]	cyto	0
ENSOARP00000020588.1	W5QCZ0	Sulfurtransferase	MPST	7.4	8	28.3	35,164	hydrogen sulfide biosynthetic process [GO:0070814]	neuron projection [GO:0043005]	3-mercaptopyruvate sulfurtransferase activity [GO:0016784]; thiosulfate sulfurtransferase activity [GO:0004792]	cyto	0
ENSOARP00000020621.1	W5QD23	Uncharacterized protein	LANCL1	11.63	12	24.6	45,358	regulation of neuron apoptotic process [GO:0043523]; regulation of oxidative stress-induced neuron death [GO:1903203]		glutathione binding [GO:0043295]; glutathione transferase activity [GO:0004364]; low-density lipoprotein particle receptor binding [GO:0050750]; SH3 domain binding [GO:0017124]; zinc ion binding [GO:0008270]	cyto	0
ENSOARP00000020628.1	W5QD30	Proteasome subunit alpha type (EC 3.4.25.1)	PSMA5	13.36	11	41.1	26,411	proteasome-mediated ubiquitin-dependent protein catabolic process [GO:0043161]	cytosol [GO:0005829]; nucleus [GO:0005634]; proteasome core complex, alpha-subunit complex [GO:0019773]	threonine-type endopeptidase activity [GO:0004298]	cyto	0
ENSOARP00000020647.1	W5QD49	Uncharacterized protein	PSME1	6.31	9	27.3	28,677	antigen processing and presentation of exogenous antigen [GO:0019884]	proteasome activator complex [GO:0008537]	endopeptidase activator activity [GO:0061133]	cyto	0
ENSOARP00000020671.1	W5QD73	Uncharacterized protein		8.24	9	34.3	29,845			transferase activity, transferring hexosyl groups [GO:0016758]	cyto	0
ENSOARP00000020675.1	W5QD77	Uncharacterized protein		2.64	11	32.8	30,730			transferase activity, transferring hexosyl groups [GO:0016758]	cyto	0
ENSOARP00000020678.1	W5QD80	Uncharacterized protein	SAMM50	34.65	42	58.6	51,896	cristae formation [GO:0042407]; mitochondrial respiratory chain complex assembly [GO:0033108]; protein insertion into mitochondrial outer membrane [GO:0045040]	integral component of membrane [GO:0016021]; SAM complex [GO:0001401]		cyto	0
ENSOARP00000020715.1	W5QDB7	Uncharacterized protein	LOC101107831	2.33	9	30.1	26,856			glutathione transferase activity [GO:0004364]	cyto	0
ENSOARP00000020743.1	W5QDE5	Uncharacterized protein	ATIC	2.2	5	6.4	64,652	cellular response to interleukin-7 [GO:0098761]; purine nucleotide biosynthetic process [GO:0006164]	cytosol [GO:0005829]; plasma membrane [GO:0005886]	IMP cyclohydrolase activity [GO:0003937]; phosphoribosylaminoimidazolecarboxamide formyltransferase activity [GO:0004643]; protein homodimerization activity [GO:0042803]	cyto	0
ENSOARP00000020752.1	W5QDF4	Glutathione S-transferase (EC 2.5.1.18)	GSTM3	15.8	13	42.6	27,324	cellular detoxification of nitrogen compound [GO:0070458]; glutathione metabolic process [GO:0006749]; nitrobenzene metabolic process [GO:0018916]; response to estrogen [GO:0043627]; xenobiotic catabolic process [GO:0042178]	cytosol [GO:0005829]; intercellular bridge [GO:0045171]; sperm fibrous sheath [GO:0035686]	enzyme binding [GO:0019899]; glutathione binding [GO:0043295]; glutathione transferase activity [GO:0004364]; protein homodimerization activity [GO:0042803]	cyto	0
ENSOARP00000020776.1	W5QDH8	Uncharacterized protein	DNM1L	4.95	3	5.2	79,795	calcium ion transport [GO:0006816]; dynamin family protein polymerization involved in mitochondrial fission [GO:0003374]; heart contraction [GO:0060047]; intracellular distribution of mitochondria [GO:0048312]; membrane fusion [GO:0061025]; mitochondrial fragmentation involved in apoptotic process [GO:0043653]; mitochondrial membrane fission [GO:0090149]; mitochondrion morphogenesis [GO:0070584];…	brush border [GO:0005903]; cytosol [GO:0005829]; endoplasmic reticulum [GO:0005783]; Golgi apparatus [GO:0005794]; microtubule [GO:0005874]; mitochondrial outer membrane [GO:0005741]; mitochondrion-derived vesicle [GO:0099073]; perinuclear region of cytoplasm [GO:0048471]; peroxisome [GO:0005777]; protein-containing complex [GO:0032991]	GTPase activity [GO:0003924]; GTP binding [GO:0005525]; GTP-dependent protein binding [GO:0030742]; protein homodimerization activity [GO:0042803]; Rab GTPase binding [GO:0017137]; ubiquitin protein ligase binding [GO:0031625]	cyto	0
ENSOARP00000020834.1	W5QDN6	Protein arginine N-methyltransferase 5 (EC 2.1.1.-)	PRMT5	6.98	4	6.9	72,645	DNA-templated transcription, termination [GO:0006353]; endothelial cell activation [GO:0042118]; Golgi ribbon formation [GO:0090161]; positive regulation of adenylate cyclase-inhibiting dopamine receptor signaling pathway [GO:1904992]; spliceosomal snRNP assembly [GO:0000387]	cytosol [GO:0005829]; Golgi apparatus [GO:0005794]; histone methyltransferase complex [GO:0035097]; methylosome [GO:0034709]	histone methyltransferase activity (H4-R3 specific) [GO:0044020]; identical protein binding [GO:0042802]; methyl-CpG binding [GO:0008327]; p53 binding [GO:0002039]; protein-arginine omega-N symmetric methyltransferase activity [GO:0035243]; protein heterodimerization activity [GO:0046982]; ribonucleoprotein complex binding [GO:0043021]	cyto	0
ENSOARP00000020862.1	W5QDR4	Uncharacterized protein	ATXN10	3.91	2	4.6	50,577	cilium assembly [GO:0060271]; neuron projection development [GO:0031175]	cytosol [GO:0005829]; dendrite [GO:0030425]; neuronal cell body [GO:0043025]; perinuclear region of cytoplasm [GO:0048471]; plasma membrane [GO:0005886]		cyto	0
ENSOARP00000020882.1	W5QDT4	Uncharacterized protein	RHOB	2.75	18	41.8	23,227	cell adhesion [GO:0007155]; cellular response to hydrogen peroxide [GO:0070301]; cellular response to ionizing radiation [GO:0071479]; endosome to lysosome transport [GO:0008333]; endothelial tube morphogenesis [GO:0061154]; intracellular protein transport [GO:0006886]; mitotic cytokinesis [GO:0000281]; negative regulation of cell cycle [GO:0045786]; negative regulation of cell migration [GO:0030…	cleavage furrow [GO:0032154]; early endosome [GO:0005769]; endosome membrane [GO:0010008]; late endosome [GO:0005770]; nucleus [GO:0005634]	GDP binding [GO:0019003]; GTPase activity [GO:0003924]; GTP binding [GO:0005525]	cyto	0
ENSOARP00000020933.1	W5QDY5	Uncharacterized protein	ATP6V1A	13.3	12	17.1	68,475	ATP hydrolysis coupled proton transport [GO:0015991]; ATP metabolic process [GO:0046034]; cellular iron ion homeostasis [GO:0006879]; cellular response to increased oxygen levels [GO:0036295]	apical plasma membrane [GO:0016324]; cytosol [GO:0005829]; microvillus [GO:0005902]; proton-transporting V-type ATPase, V1 domain [GO:0033180]	ATP binding [GO:0005524]; proton-transporting ATPase activity, rotational mechanism [GO:0046961]	cyto	0
ENSOARP00000020962.1	W5QE14	Uncharacterized protein	PCBP1	4.42	3	8.4	37,498			RNA binding [GO:0003723]	cyto	0
ENSOARP00000020967.1	W5QE19	Proteasome subunit beta (EC 3.4.25.1)	PSMB2	9.43	17	38.1	22,967	proteolysis involved in cellular protein catabolic process [GO:0051603]	cytoplasm [GO:0005737]; nucleoplasm [GO:0005654]; proteasome core complex [GO:0005839]	threonine-type endopeptidase activity [GO:0004298]	cyto	0
ENSOARP00000020983.1	W5QE35	Uncharacterized protein	IPO8	1.49	2	1.3	120,028	intracellular protein transport [GO:0006886]	nucleus [GO:0005634]	Ran GTPase binding [GO:0008536]	cyto	0
ENSOARP00000020993.1	W5QE45	Serine/threonine-protein phosphatase (EC 3.1.3.16)	PPP1CB	14.45	14	34.3	37,298	regulation of cell adhesion [GO:0030155]; regulation of circadian rhythm [GO:0042752]	cytosol [GO:0005829]; nuclear chromosome, telomeric region [GO:0000784]; plasma membrane [GO:0005886]; PTW/PP1 phosphatase complex [GO:0072357]	metal ion binding [GO:0046872]; myosin-light-chain-phosphatase activity [GO:0050115]; protein kinase binding [GO:0019901]	cyto	0
ENSOARP00000021043.1	W5QE95	Uncharacterized protein	AGO1	8.34	7	8.8	97,188	miRNA loading onto RISC involved in gene silencing by miRNA [GO:0035280]; miRNA mediated inhibition of translation [GO:0035278]; miRNA metabolic process [GO:0010586]; negative regulation of angiogenesis [GO:0016525]; nuclear-transcribed mRNA catabolic process [GO:0000956]; positive regulation of NIK/NF-kappaB signaling [GO:1901224]; positive regulation of transcription by RNA polymerase II [GO:00…	cytosol [GO:0005829]; micro-ribonucleoprotein complex [GO:0035068]; nucleus [GO:0005634]; P-body [GO:0000932]; polysome [GO:0005844]; RISC complex [GO:0016442]; RISC-loading complex [GO:0070578]	core promoter binding [GO:0001047]; double-stranded RNA binding [GO:0003725]; miRNA binding [GO:0035198]; RNA polymerase II complex binding [GO:0000993]; RNA polymerase II proximal promoter sequence-specific DNA binding [GO:0000978]; single-stranded RNA binding [GO:0003727]	cyto	0
ENSOARP00000021051.1	W5QEA3	Uncharacterized protein	LOC105608906	2.06	4	27.9	7,692			transcription corepressor activity [GO:0003714]	cyto	0
ENSOARP00000021079.1	W5QED1	Uncharacterized protein	RAB2B	1.44	2	5	24,564	positive regulation of exocytosis [GO:0045921]		GTPase activity [GO:0003924]; GTP binding [GO:0005525]	cyto	0
ENSOARP00000021086.1	W5QED8	Uncharacterized protein	RAP1A	2.15	17	50	20,987	cellular response to cAMP [GO:0071320]; establishment of endothelial barrier [GO:0061028]; negative regulation of synaptic vesicle exocytosis [GO:2000301]; positive regulation of ERK1 and ERK2 cascade [GO:0070374]; positive regulation of neuron projection development [GO:0010976]; positive regulation of vasculogenesis [GO:2001214]; protein localization to plasma membrane [GO:0072659]; Rap protein…	cell junction [GO:0030054]; glutamatergic synapse [GO:0098978]; guanyl-nucleotide exchange factor complex [GO:0032045]; neuron projection [GO:0043005]; perinuclear region of cytoplasm [GO:0048471]; plasma membrane [GO:0005886]	GTPase activity [GO:0003924]; GTP binding [GO:0005525]; protein-containing complex binding [GO:0044877]; Ras GTPase binding [GO:0017016]	cyto	0
ENSOARP00000021160.1	W5QEL2	Small nuclear ribonucleoprotein G (snRNP-G)	SNRPG	2.2	2	17.1	8,496	spliceosomal snRNP assembly [GO:0000387]	cytosol [GO:0005829]; spliceosomal complex [GO:0005681]	RNA binding [GO:0003723]	cyto	0
ENSOARP00000021164.1	W5QEL6	Uncharacterized protein	PCYOX1	45.45	64	46.1	64,613	prenylated protein catabolic process [GO:0030327]; prenylcysteine catabolic process [GO:0030328]	lysosome [GO:0005764]; very-low-density lipoprotein particle [GO:0034361]	prenylcysteine oxidase activity [GO:0001735]	cyto	0
ENSOARP00000021173.1	W5QEM5	F-actin-capping protein subunit alpha	CAPZA1	11.61	8	31.5	33,565	barbed-end actin filament capping [GO:0051016]	F-actin capping protein complex [GO:0008290]	actin binding [GO:0003779]	cyto	0
ENSOARP00000021210.1	W5QER2	Uncharacterized protein	PPM1J	2	40	55.7	23,008	skeletal muscle satellite cell migration [GO:1902766]; small GTPase mediated signal transduction [GO:0007264]; wound healing, spreading of cells [GO:0044319]		GTPase activity [GO:0003924]; GTP binding [GO:0005525]	cyto	0
ENSOARP00000021244.1	W5QEU6	Annexin	ANXA4	25.83	18	46.6	35,952	epithelial cell differentiation [GO:0030855]; negative regulation of interleukin-8 secretion [GO:2000483]; negative regulation of NF-kappaB transcription factor activity [GO:0032088]; Notch signaling pathway [GO:0007219]; regulation of transcription by RNA polymerase II [GO:0006357]	cell surface [GO:0009986]; nuclear membrane [GO:0031965]; perinuclear region of cytoplasm [GO:0048471]; plasma membrane [GO:0005886]; vesicle membrane [GO:0012506]	calcium-dependent phospholipid binding [GO:0005544]; calcium-dependent protein binding [GO:0048306]; calcium ion binding [GO:0005509]; identical protein binding [GO:0042802]; NF-kappaB binding [GO:0051059]	cyto	0
ENSOARP00000021301.1	W5QF03	40S ribosomal protein S6		7.55	7	23.3	23,675	translation [GO:0006412]	ribosome [GO:0005840]	structural constituent of ribosome [GO:0003735]	cyto	0
ENSOARP00000021375.1	W5QF77	Uncharacterized protein		6.2	3	22.3	14,916	translation [GO:0006412]	ribosome [GO:0005840]	structural constituent of ribosome [GO:0003735]	cyto	0
ENSOARP00000021376.1	W5QF78	Uncharacterized protein		14.07	13	60	18,208	branching involved in blood vessel morphogenesis [GO:0001569]; calcineurin-NFAT signaling cascade [GO:0033173]; epithelial to mesenchymal transition [GO:0001837]; heart development [GO:0007507]; lung epithelial cell differentiation [GO:0060487]; myelination in peripheral nervous system [GO:0022011]; postsynaptic modulation of chemical synaptic transmission [GO:0099170]; protein import into nucleu…	calcineurin complex [GO:0005955]; glutamatergic synapse [GO:0098978]; parallel fiber to Purkinje cell synapse [GO:0098688]; postsynapse [GO:0098794]; sarcolemma [GO:0042383]; Schaffer collateral - CA1 synapse [GO:0098685]	calcium ion binding [GO:0005509]; phosphatase binding [GO:0019902]; phosphoprotein phosphatase activity [GO:0004721]	cyto	0
ENSOARP00000021416.1	W5QFB8	Uncharacterized protein	SF3A3	4.51	5	9.2	58,906	U2-type prespliceosome assembly [GO:1903241]	catalytic step 2 spliceosome [GO:0071013]; nuclear speck [GO:0016607]; U2 snRNP [GO:0005686]; U2-type precatalytic spliceosome [GO:0071005]	RNA binding [GO:0003723]; zinc ion binding [GO:0008270]	cyto	0
ENSOARP00000021466.1	W5QFG8	Actin-related protein 2	ACTR2	2.08	2	5.076	44,918	Arp2/3 complex-mediated actin nucleation [GO:0034314]	Arp2/3 protein complex [GO:0005885]; cytoplasm [GO:0005737]	actin binding [GO:0003779]; ATP binding [GO:0005524]	cyto	0
ENSOARP00000021496.1	C5ISA2	Tubulin alpha chain	TUBA4A	31.79	45	62.1	49,924	microtubule-based process [GO:0007017]	cytoplasm [GO:0005737]; microtubule [GO:0005874]	GTPase activity [GO:0003924]; GTP binding [GO:0005525]; protein kinase binding [GO:0019901]; structural constituent of cytoskeleton [GO:0005200]	cyto	0
ENSOARP00000021503.1	W5QFK5	Uncharacterized protein	NRAS	8.33	10	44.4	21,229	positive regulation of endothelial cell proliferation [GO:0001938]; Ras protein signal transduction [GO:0007265]	Golgi apparatus [GO:0005794]; membrane [GO:0016020]	GTPase activity [GO:0003924]; GTP binding [GO:0005525]; protein-containing complex binding [GO:0044877]	cyto	0
ENSOARP00000021537.1	W5QFN9	UTP--glucose-1-phosphate uridylyltransferase (EC 2.7.7.9)	UGP2	20.42	19	30.7	56,903	UDP-glucose metabolic process [GO:0006011]		identical protein binding [GO:0042802]; UTP:glucose-1-phosphate uridylyltransferase activity [GO:0003983]	cyto	0
ENSOARP00000021548.1	W5QFQ0	Malate dehydrogenase (EC 1.1.1.37)	MDH1	19.61	32	47.31	36,439	carbohydrate metabolic process [GO:0005975]; malate metabolic process [GO:0006108]; tricarboxylic acid cycle [GO:0006099]		L-malate dehydrogenase activity [GO:0030060]	cyto	0
ENSOARP00000021641.1	W5QFZ3	T-complex protein 1 subunit delta	CCT4	16.31	12	19.9	54,174	protein folding [GO:0006457]	cytoplasm [GO:0005737]	ATP binding [GO:0005524]; unfolded protein binding [GO:0051082]	cyto	0
ENSOARP00000021646.1	W5QFZ8	Uncharacterized protein	LOC101109545	8.05	7	22.7	23,412	translation [GO:0006412]	large ribosomal subunit [GO:0015934]	structural constituent of ribosome [GO:0003735]	cyto	0
ENSOARP00000021664.1	W5QG16	Adenylyl cyclase-associated protein	CAP1	23.69	24	41.9	51,271	actin cytoskeleton organization [GO:0030036]; ameboidal-type cell migration [GO:0001667]; cell morphogenesis [GO:0000902]; receptor-mediated endocytosis [GO:0006898]	cortical actin cytoskeleton [GO:0030864]	actin binding [GO:0003779]	cyto	0
ENSOARP00000021665.1	W5QG17	Adenylyl cyclase-associated protein	CAP1	6.07	4	8.15	49,209	actin cytoskeleton organization [GO:0030036]; cell morphogenesis [GO:0000902]		actin binding [GO:0003779]	cyto	0
ENSOARP00000021667.1	W5QG19	Uncharacterized protein	XPO1	5	8	7.6	123,241	protein localization to nucleus [GO:0034504]; regulation of centrosome duplication [GO:0010824]; regulation of protein catabolic process [GO:0042176]; regulation of protein export from nucleus [GO:0046825]; ribosomal large subunit export from nucleus [GO:0000055]; ribosomal small subunit export from nucleus [GO:0000056]	annulate lamellae [GO:0005642]; cytosol [GO:0005829]; kinetochore [GO:0000776]; nuclear membrane [GO:0031965]; nucleolus [GO:0005730]; ribonucleoprotein complex [GO:1990904]	nuclear export signal receptor activity [GO:0005049]; Ran GTPase binding [GO:0008536]	cyto	0
ENSOARP00000021691.1	W5QG43	Myosin light chain kinase, smooth muscle	MYLK	9.06	5	3	211,463	aorta smooth muscle tissue morphogenesis [GO:0060414]; bleb assembly [GO:0032060]; cellular hypotonic response [GO:0071476]; positive regulation of calcium ion transport [GO:0051928]; positive regulation of cell migration [GO:0030335]; positive regulation of wound healing [GO:0090303]	cleavage furrow [GO:0032154]; cytoplasm [GO:0005737]; lamellipodium [GO:0030027]; stress fiber [GO:0001725]	ATP binding [GO:0005524]; myosin light chain kinase activity [GO:0004687]	cyto	0
ENSOARP00000021724.1	W5QG75	40S ribosomal protein S3a	RPS3A LOC101116132	4.49	3	7.955	29,945	cell differentiation [GO:0030154]; translation [GO:0006412]	cytosolic small ribosomal subunit [GO:0022627]; nucleus [GO:0005634]	structural constituent of ribosome [GO:0003735]	cyto	0
ENSOARP00000021815.1	W5QGG6	Uncharacterized protein	CCT2	19.22	16	27.3	57,519	protein folding [GO:0006457]	chaperonin-containing T-complex [GO:0005832]	ATP binding [GO:0005524]; unfolded protein binding [GO:0051082]	cyto	0
ENSOARP00000021841.1	W5QGJ2	Uncharacterized protein	CHP1	23.47	19	71.3	22,442			calcium ion binding [GO:0005509]	cyto	0
ENSOARP00000021887.1	W5QGN8	40S ribosomal protein S3a	RPS3A	3.31	2	6.818	29,883	cell differentiation [GO:0030154]; translation [GO:0006412]	cytosolic small ribosomal subunit [GO:0022627]; nucleus [GO:0005634]	structural constituent of ribosome [GO:0003735]	cyto	0
ENSOARP00000021930.1	W5QGT1	Uncharacterized protein	CUL3	2.74	3	4	86,495	anaphase-promoting complex-dependent catabolic process [GO:0031145]; cell migration [GO:0016477]; COPII vesicle coating [GO:0048208]; embryonic cleavage [GO:0040016]; fibroblast apoptotic process [GO:0044346]; gastrulation [GO:0007369]; integrin-mediated signaling pathway [GO:0007229]; liver morphogenesis [GO:0072576]; mitotic metaphase plate congression [GO:0007080]; negative regulation of Rho p…	Cul3-RING ubiquitin ligase complex [GO:0031463]; Golgi membrane [GO:0000139]; nucleus [GO:0005634]; polar microtubule [GO:0005827]; sperm flagellum [GO:0036126]	cyclin binding [GO:0030332]; Notch binding [GO:0005112]; POZ domain binding [GO:0031208]; protein heterodimerization activity [GO:0046982]; protein homodimerization activity [GO:0042803]; ubiquitin protein ligase binding [GO:0031625]; ubiquitin-protein transferase activity [GO:0004842]	cyto	0
ENSOARP00000021935.1	W5QGT6	Uncharacterized protein	JMJD7	2	2	7.3	36,029	protein hydroxylation [GO:0018126]	cytoplasm [GO:0005737]; nucleus [GO:0005634]	aminopeptidase activity [GO:0004177]; endopeptidase activity [GO:0004175]; methylated histone binding [GO:0035064]; monooxygenase activity [GO:0004497]	cyto	0
ENSOARP00000021959.1	W5QGW0	Peptidyl-prolyl cis-trans isomerase (PPIase) (EC 5.2.1.8)	PPIH	3.8	4	24.3	19,208	positive regulation of viral genome replication [GO:0045070]; protein folding [GO:0006457]	cytoplasm [GO:0005737]; nuclear speck [GO:0016607]; U4/U6 snRNP [GO:0071001]; U4/U6 x U5 tri-snRNP complex [GO:0046540]	cyclosporin A binding [GO:0016018]; peptidyl-prolyl cis-trans isomerase activity [GO:0003755]; ribonucleoprotein complex binding [GO:0043021]	cyto	0
ENSOARP00000022012.1	W5QH13	Uncharacterized protein	VPS39	4.01	3	4	100,727	autophagy [GO:0006914]; endosomal vesicle fusion [GO:0034058]; endosome to lysosome transport [GO:0008333]; intracellular protein transport [GO:0006886]; late endosome to lysosome transport [GO:1902774]; retrograde transport, endosome to plasma membrane [GO:1990126]	AP-3 adaptor complex [GO:0030123]; HOPS complex [GO:0030897]; late endosome membrane [GO:0031902]; lysosomal membrane [GO:0005765]		cyto	0
ENSOARP00000022035.1	W5QH35	Uncharacterized protein	CAPG	10.18	10	22.2	43,593	barbed-end actin filament capping [GO:0051016]	centriole [GO:0005814]; Flemming body [GO:0090543]; mitotic spindle [GO:0072686]; nucleolus [GO:0005730]; nucleoplasm [GO:0005654]	actin filament binding [GO:0051015]; protein domain specific binding [GO:0019904]	cyto	0
ENSOARP00000022042.1	W5QH42	S-adenosylmethionine synthase (EC 2.5.1.6)	MAT2A	15.09	15	32.7	43,651	cellular response to leukemia inhibitory factor [GO:1990830]; one-carbon metabolic process [GO:0006730]; protein heterooligomerization [GO:0051291]; protein hexamerization [GO:0034214]; S-adenosylmethionine biosynthetic process [GO:0006556]	methionine adenosyltransferase complex [GO:0048269]	ATP binding [GO:0005524]; identical protein binding [GO:0042802]; metal ion binding [GO:0046872]; methionine adenosyltransferase activity [GO:0004478]	cyto	0
ENSOARP00000022064.1	W5QH64	Synaptosomal-associated protein	SNAP23	7.77	8	44.5	23,226	histamine secretion by mast cell [GO:0002553]	azurophil granule [GO:0042582]; cell-cell adherens junction [GO:0005913]; mast cell granule [GO:0042629]; nucleoplasm [GO:0005654]; plasma membrane [GO:0005886]; SNARE complex [GO:0031201]; specific granule [GO:0042581]	syntaxin binding [GO:0019905]	cyto	0
ENSOARP00000022121.1	W5QHC1	DNA-directed RNA polymerases I, II, and III subunit RPABC3	POLR2H	2.81	4	24.7	17,143	transcription by RNA polymerase II [GO:0006366]; transcription by RNA polymerase III [GO:0006383]	protein-DNA complex [GO:0032993]; RNA polymerase I complex [GO:0005736]; RNA polymerase II, core complex [GO:0005665]; RNA polymerase III complex [GO:0005666]	single-stranded DNA binding [GO:0003697]	cyto	0
ENSOARP00000022135.1	W5QHD5	Uncharacterized protein	DERA	4	2	9.1	34,220	deoxyribonucleotide catabolic process [GO:0009264]	cytoplasm [GO:0005737]	deoxyribose-phosphate aldolase activity [GO:0004139]	cyto	0
ENSOARP00000022152.1	W5QHF2	Uncharacterized protein	AP2M1	2.49	5	7.6	48,938	intracellular protein transport [GO:0006886]; vesicle-mediated transport [GO:0016192]	clathrin adaptor complex [GO:0030131]	lipid binding [GO:0008289]	cyto	0
ENSOARP00000022201.1	W5QHK1	Uncharacterized protein	TXNIP	7.53	4	13	43,660	cellular response to tumor cell [GO:0071228]; keratinocyte differentiation [GO:0030216]; negative regulation of cell division [GO:0051782]; negative regulation of transcription by RNA polymerase II [GO:0000122]; platelet-derived growth factor receptor signaling pathway [GO:0048008]; protein import into nucleus [GO:0006606]; response to oxidative stress [GO:0006979]	cytoplasm [GO:0005737]	enzyme inhibitor activity [GO:0004857]; ubiquitin protein ligase binding [GO:0031625]	cyto	0
ENSOARP00000022213.1	W5QHL3	Histone H2B	HIST2H2BF	7.4	24	47.83	15,254		cytosol [GO:0005829]; nucleoplasm [GO:0005654]; nucleosome [GO:0000786]	DNA binding [GO:0003677]; protein heterodimerization activity [GO:0046982]	cyto	0
ENSOARP00000022215.1	W5QHL5	Uncharacterized protein	CAB39	8.3	8	20.2	39,869	intracellular signal transduction [GO:0035556]; peptidyl-serine phosphorylation [GO:0018105]; positive regulation of peptidyl-threonine phosphorylation [GO:0010800]; signal transduction by protein phosphorylation [GO:0023014]		kinase binding [GO:0019900]; protein serine/threonine kinase activator activity [GO:0043539]; protein serine/threonine kinase activity [GO:0004674]	cyto	0
ENSOARP00000022226.1	W5QHM6	26S proteasome non-ATPase regulatory subunit 1	PSMD1	38.49	43	35.8	105,947	regulation of protein catabolic process [GO:0042176]	proteasome regulatory particle, base subcomplex [GO:0008540]	enzyme regulator activity [GO:0030234]; ubiquitin protein ligase binding [GO:0031625]	cyto	0
ENSOARP00000022235.1	W5QHN5	Alpha-1,4 glucan phosphorylase (EC 2.4.1.1)	PYGL	7.28	5	6.2	88,922	glucose homeostasis [GO:0042593]; glycogen metabolic process [GO:0005977]; necroptotic process [GO:0070266]; response to bacterium [GO:0009617]		AMP binding [GO:0016208]; ATP binding [GO:0005524]; bile acid binding [GO:0032052]; glycogen phosphorylase activity [GO:0008184]; linear malto-oligosaccharide phosphorylase activity [GO:0102250]; purine nucleobase binding [GO:0002060]; pyridoxal phosphate binding [GO:0030170]; SHG alpha-glucan phosphorylase activity [GO:0102499]	cyto	0
ENSOARP00000022245.1	W5QHP5	Uncharacterized protein	GNB4	4.19	22	40.6	37,581	signal transduction [GO:0007165]		protein-containing complex binding [GO:0044877]	cyto	0
ENSOARP00000022246.1	W5QHP6	Uncharacterized protein	ARHGDIB	7.6	7	31.5	22,806	negative regulation of trophoblast cell migration [GO:1901164]; regulation of actin cytoskeleton reorganization [GO:2000249]; regulation of Rho protein signal transduction [GO:0035023]	cytosol [GO:0005829]	GTPase activity [GO:0003924]; Rac GTPase binding [GO:0048365]; Rho GDP-dissociation inhibitor activity [GO:0005094]	cyto	0
ENSOARP00000022251.1	W5QHQ1	Uncharacterized protein	RTRAF	9.96	11	37.8	26,332	negative regulation of protein kinase activity [GO:0006469]; positive regulation of transcription by RNA polymerase II [GO:0045944]; tRNA splicing, via endonucleolytic cleavage and ligation [GO:0006388]	centrosome [GO:0005813]; mitotic spindle [GO:0072686]; nucleoplasm [GO:0005654]; perinuclear region of cytoplasm [GO:0048471]; tRNA-splicing ligase complex [GO:0072669]	identical protein binding [GO:0042802]; RNA binding [GO:0003723]; RNA polymerase II complex binding [GO:0000993]	cyto	0
ENSOARP00000022350.1	W5QI00	Uncharacterized protein	LACTB	17.05	21	39.1	49,216	regulation of lipid metabolic process [GO:0019216]	cytosol [GO:0005829]; mitochondrion [GO:0005739]	peptidase activity [GO:0008233]	cyto	0
ENSOARP00000022353.1	W5QI03	Uncharacterized protein	TPM1	7.39	11	19.4	33,963	cardiac muscle contraction [GO:0060048]; cellular response to reactive oxygen species [GO:0034614]; in utero embryonic development [GO:0001701]; negative regulation of vascular associated smooth muscle cell migration [GO:1904753]; negative regulation of vascular smooth muscle cell proliferation [GO:1904706]; positive regulation of heart rate by epinephrine [GO:0003065]; regulation of cell shape […	bleb [GO:0032059]; cytosol [GO:0005829]; myofibril [GO:0030016]; ruffle membrane [GO:0032587]; stress fiber [GO:0001725]	actin filament binding [GO:0051015]	cyto	0
ENSOARP00000022372.1	W5QI22	Uncharacterized protein	VPS13C	2.23	2	0.7	417,826	mitochondrion organization [GO:0007005]; negative regulation of parkin-mediated stimulation of mitophagy in response to mitochondrial depolarization [GO:1905090]	cytosol [GO:0005829]; mitochondrial outer membrane [GO:0005741]		cyto	0
ENSOARP00000022381.1	A2SW69	Annexin A2 (Annexin-2)	ANXA2 ANX2	87.4	131	79.1	38,612		basement membrane [GO:0005604]; cytoplasm [GO:0005737]; endosome [GO:0005768]	calcium-dependent phospholipid binding [GO:0005544]; calcium ion binding [GO:0005509]; cytoskeletal protein binding [GO:0008092]; phospholipase inhibitor activity [GO:0004859]	cyto	0
ENSOARP00000022391.1	W5QI40	Uncharacterized protein	MYO1E	2.94	3	2.6	127,043	endocytosis [GO:0006897]; glomerular basement membrane development [GO:0032836]; glomerular filtration [GO:0003094]; glomerular visceral epithelial cell development [GO:0072015]; in utero embryonic development [GO:0001701]; nitrogen compound metabolic process [GO:0006807]; platelet-derived growth factor receptor signaling pathway [GO:0048008]; post-embryonic hemopoiesis [GO:0035166]; vasculogenes…	adherens junction [GO:0005912]; brush border [GO:0005903]; cell-cell junction [GO:0005911]; clathrin-coated endocytic vesicle [GO:0045334]; myosin complex [GO:0016459]	actin filament binding [GO:0051015]; ATPase activity, coupled [GO:0042623]; ATP binding [GO:0005524]; calmodulin binding [GO:0005516]; motor activity [GO:0003774]; phosphatidylinositol binding [GO:0035091]	cyto	0
ENSOARP00000022406.1	W5QI55	Interleukin-1	IL36A	4.04	3	16	18,889	immune response [GO:0006955]; inflammatory response [GO:0006954]; positive regulation of interleukin-6 production [GO:0032755]	extracellular space [GO:0005615]	cytokine activity [GO:0005125]; interleukin-1 receptor binding [GO:0005149]	cyto	0
ENSOARP00000022429.1	W5QI77	Adenylate kinase 2, mitochondrial (AK 2) (EC 2.7.4.3) (ATP-AMP transphosphorylase 2) (ATP:AMP phosphotransferase) (Adenylate monophosphate kinase)	AK2	56.17	100	78	24,975	ADP biosynthetic process [GO:0006172]; AMP metabolic process [GO:0046033]; ATP metabolic process [GO:0046034]	mitochondrial intermembrane space [GO:0005758]; sperm mitochondrial sheath [GO:0097226]	adenylate kinase activity [GO:0004017]; ATP binding [GO:0005524]	cyto	0
ENSOARP00000022498.1	W5QIE6	Uncharacterized protein	MAGOHB	2	2	13.51	17,308	mRNA splicing, via spliceosome [GO:0000398]; nuclear-transcribed mRNA catabolic process, nonsense-mediated decay [GO:0000184]	exon-exon junction complex [GO:0035145]; U2-type catalytic step 1 spliceosome [GO:0071006]; U2-type precatalytic spliceosome [GO:0071005]		cyto	0
ENSOARP00000022507.1	W5QIF5	Uncharacterized protein	MYO5A	8.36	6	3.3	218,506	cellular response to insulin stimulus [GO:0032869]; chemical synaptic transmission [GO:0007268]; establishment of endoplasmic reticulum localization to postsynapse [GO:0099089]; exocytosis [GO:0006887]; hair follicle maturation [GO:0048820]; insulin secretion [GO:0030073]; locomotion involved in locomotory behavior [GO:0031987]; long-chain fatty acid biosynthetic process [GO:0042759]; melanin bio…	actin filament [GO:0005884]; actomyosin [GO:0042641]; cytosol [GO:0005829]; early endosome [GO:0005769]; filopodium tip [GO:0032433]; glutamatergic synapse [GO:0098978]; Golgi apparatus [GO:0005794]; insulin-responsive compartment [GO:0032593]; intermediate filament [GO:0005882]; late endosome [GO:0005770]; lysosome [GO:0005764]; melanosome [GO:0042470]; membrane [GO:0016020]; microtubule plus-en…	actin filament binding [GO:0051015]; ATP binding [GO:0005524]; calcium ion binding [GO:0005509]; calmodulin binding [GO:0005516]; disordered domain specific binding [GO:0097718]; identical protein binding [GO:0042802]; microfilament motor activity [GO:0000146]; Rab GTPase binding [GO:0017137]	cyto	0
ENSOARP00000022517.1	W5QIG5	Histone deacetylase (EC 3.5.1.98)	HDAC1	7.43	8	13.9	55,106	circadian regulation of gene expression [GO:0032922]; embryonic digit morphogenesis [GO:0042733]; endoderm development [GO:0007492]; epidermal cell differentiation [GO:0009913]; eyelid development in camera-type eye [GO:0061029]; fungiform papilla formation [GO:0061198]; hair follicle placode formation [GO:0060789]; hippocampus development [GO:0021766]; histone H4 deacetylation [GO:0070933]; meth…	cytosol [GO:0005829]; heterochromatin [GO:0000792]; neuronal cell body [GO:0043025]; NuRD complex [GO:0016581]; Sin3 complex [GO:0016580]; transcription factor complex [GO:0005667]	activating transcription factor binding [GO:0033613]; DNA-binding transcription factor activity [GO:0003700]; E-box binding [GO:0070888]; histone deacetylase binding [GO:0042826]; Krueppel-associated box domain binding [GO:0035851]; metal ion binding [GO:0046872]; NAD-dependent histone deacetylase activity (H3-K14 specific) [GO:0032041]; NF-kappaB binding [GO:0051059]; p53 binding [GO:0002039]; p…	cyto	0
ENSOARP00000022524.1	W5QIH2	Uncharacterized protein	TMOD3	13.82	16	31	39,662	actin cytoskeleton organization [GO:0030036]; erythrocyte development [GO:0048821]; pointed-end actin filament capping [GO:0051694]; positive regulation of mitotic cell cycle phase transition [GO:1901992]	striated muscle thin filament [GO:0005865]	tropomyosin binding [GO:0005523]	cyto	0
ENSOARP00000022560.1	W5QIK8	Uncharacterized protein	SELENBP1	141.52	265	86.7	52,538		fibrillar center [GO:0001650]	selenium binding [GO:0008430]	cyto	0
ENSOARP00000022587.1	W5QIN5	Uncharacterized protein	TUFT1	8.64	6	15.1	42,094		cytoplasm [GO:0005737]		cyto	0
ENSOARP00000022618.1	W5QIR6	Uncharacterized protein	GATM	28.52	31	37.6	53,196	creatine biosynthetic process [GO:0006601]; learning or memory [GO:0007611]; multicellular organism development [GO:0007275]; muscle atrophy [GO:0014889]; positive regulation of cold-induced thermogenesis [GO:0120162]	mitochondrial intermembrane space [GO:0005758]	glycine amidinotransferase activity [GO:0015068]	cyto	0
ENSOARP00000022632.1	W5QIT0	Sorbitol dehydrogenase	SORD	2.14	2	6.1	38,269	fructose biosynthetic process [GO:0046370]; sorbitol catabolic process [GO:0006062]	protein-containing complex [GO:0032991]	L-iditol 2-dehydrogenase activity [GO:0003939]; NAD binding [GO:0051287]; zinc ion binding [GO:0008270]	cyto	0
ENSOARP00000022639.1	W5QIT7	Uncharacterized protein	FERMT2	2.82	2	3.7	77,874	integrin-mediated signaling pathway [GO:0007229]			cyto	0
ENSOARP00000022645.1	W5QIU3	Thioesterase superfamily member 4	THEM4	2.83	2	11.1	23,091	fatty acid metabolic process [GO:0006631]; protein kinase B signaling [GO:0043491]; regulation of mitochondrial membrane permeability involved in apoptotic process [GO:1902108]	cytosol [GO:0005829]; mitochondrion [GO:0005739]	palmitoyl-CoA hydrolase activity [GO:0016290]	cyto	0
ENSOARP00000022647.1	W5QIU5	Glia maturation factor	GMFB	3.42	2	19	16,713	learning [GO:0007612]; locomotory behavior [GO:0007626]; negative regulation of Arp2/3 complex-mediated actin nucleation [GO:0034316]		actin binding [GO:0003779]; Arp2/3 complex binding [GO:0071933]; growth factor activity [GO:0008083]	cyto	0
ENSOARP00000022653.1	W5QIV1	Protein S100 (S100 calcium-binding protein)	S100A11	10.27	21	67.9	11,678	regulation of cell population proliferation [GO:0042127]	cytoplasm [GO:0005737]; nucleus [GO:0005634]; ruffle [GO:0001726]	calcium-dependent protein binding [GO:0048306]; calcium ion binding [GO:0005509]; protein homodimerization activity [GO:0042803]; S100 protein binding [GO:0044548]	cyto	0
ENSOARP00000022663.1	W5QIW1	Galectin	LGALS3	9.62	24	38.6	26,261	eosinophil chemotaxis [GO:0048245]; epithelial cell differentiation [GO:0030855]; macrophage chemotaxis [GO:0048246]; monocyte chemotaxis [GO:0002548]; negative regulation of endocytosis [GO:0045806]; negative regulation of extrinsic apoptotic signaling pathway [GO:2001237]; neutrophil chemotaxis [GO:0030593]; positive regulation of calcium ion import [GO:0090280]; positive regulation of mononucl…	immunological synapse [GO:0001772]; mitochondrial inner membrane [GO:0005743]; nucleus [GO:0005634]	carbohydrate binding [GO:0030246]; chemoattractant activity [GO:0042056]; IgE binding [GO:0019863]; laminin binding [GO:0043236]; protein phosphatase binding [GO:0019903]	cyto	0
ENSOARP00000022678.1	W5QIX6	Uncharacterized protein	EXOC5	4.95	4	6.9	82,149	epithelial cell apoptotic process [GO:1904019]; establishment of planar polarity [GO:0001736]; exocytosis [GO:0006887]; non-motile cilium assembly [GO:1905515]; protein localization to plasma membrane [GO:0072659]; vesicle docking [GO:0048278]	exocyst [GO:0000145]	protein N-terminus binding [GO:0047485]; Ral GTPase binding [GO:0017160]	cyto	0
ENSOARP00000022685.1	W5QIY3	Proteasome subunit alpha type (EC 3.4.25.1)	PSMA3	21.1	15	42.8	28,419	regulation of endopeptidase activity [GO:0052548]; ubiquitin-dependent protein catabolic process [GO:0006511]	cytoplasm [GO:0005737]; nucleus [GO:0005634]; proteasome core complex, alpha-subunit complex [GO:0019773]	threonine-type endopeptidase activity [GO:0004298]; ubiquitin protein ligase binding [GO:0031625]	cyto	0
ENSOARP00000022726.1	W5QJ24	Serine/threonine-protein phosphatase 2A 56 kDa regulatory subunit	PPP2R5E	2	2	5.4	54,699	signal transduction [GO:0007165]	cytosol [GO:0005829]; protein phosphatase type 2A complex [GO:0000159]	protein phosphatase regulator activity [GO:0019888]	cyto	0
ENSOARP00000022734.1	W5QJ32	Uncharacterized protein	MTHFD1	7.6	8	8.4	101,273			ATP binding [GO:0005524]; formate-tetrahydrofolate ligase activity [GO:0004329]; methylenetetrahydrofolate dehydrogenase (NADP+) activity [GO:0004488]	cyto	0
ENSOARP00000022747.1	W5QJ45	Uncharacterized protein	GPHN	13.03	10	16.7	85,648	gamma-aminobutyric acid receptor clustering [GO:0097112]; molybdopterin cofactor biosynthetic process [GO:0032324]; Mo-molybdopterin cofactor biosynthetic process [GO:0006777]; response to metal ion [GO:0010038]	dendrite [GO:0030425]; postsynaptic membrane [GO:0045211]	molybdopterin cofactor binding [GO:0043546]; nitrate reductase activity [GO:0008940]	cyto	0
ENSOARP00000022752.1	W5QJ50	Uncharacterized protein	EIF2S1	24.76	17	34.9	36,094	cellular response to amino acid starvation [GO:0034198]; cellular response to oxidative stress [GO:0034599]; cellular response to UV [GO:0034644]; negative regulation of translational initiation in response to stress [GO:0032057]; positive regulation of neuron death [GO:1901216]; protein autophosphorylation [GO:0046777]; response to endoplasmic reticulum stress [GO:0034976]; stress granule assemb…	cytoplasm [GO:0005737]; cytoplasmic stress granule [GO:0010494]; eukaryotic translation initiation factor 2B complex [GO:0005851]; eukaryotic translation initiation factor 2 complex [GO:0005850]; nucleus [GO:0005634]; synapse [GO:0045202]	ribosome binding [GO:0043022]; translation initiation factor activity [GO:0003743]	cyto	0
ENSOARP00000022764.1	W5QJ62	Uncharacterized protein	ACTN1	54.07	129	58	101,429	actin filament bundle assembly [GO:0051017]; actin filament network formation [GO:0051639]; focal adhesion assembly [GO:0048041]; negative regulation of cellular component movement [GO:0051271]; platelet formation [GO:0030220]	actin filament [GO:0005884]; brush border [GO:0005903]; fascia adherens [GO:0005916]; focal adhesion [GO:0005925]; glutamatergic synapse [GO:0098978]; ruffle [GO:0001726]; stress fiber [GO:0001725]; Z disc [GO:0030018]	actin filament binding [GO:0051015]; calcium ion binding [GO:0005509]; double-stranded RNA binding [GO:0003725]; integrin binding [GO:0005178]; ion channel binding [GO:0044325]; nuclear receptor transcription coactivator activity [GO:0030374]; protein homodimerization activity [GO:0042803]; structural constituent of postsynapse [GO:0099186]; vinculin binding [GO:0017166]	cyto	0
ENSOARP00000022795.1	P62896	Cytochrome c	CYCS CYC	22.51	31	66.7	11,704	apoptotic process [GO:0006915]	mitochondrial intermembrane space [GO:0005758]; respirasome [GO:0070469]	electron transfer activity [GO:0009055]; heme binding [GO:0020037]; metal ion binding [GO:0046872]	cyto	0
ENSOARP00000022802.1	W5QJ98	Uncharacterized protein	LOC105614854	4.15	15	44.14	16,395	calcium-mediated signaling [GO:0019722]		calcium ion binding [GO:0005509]	cyto	0
ENSOARP00000003000.1	W5NXV3	Uncharacterized protein	ELMO3	2.1	2	2.7	83,277	cell migration [GO:0016477]			cyto	0
ENSOARP00000003016.1	W5NXW9	Immunoglobulin heavy constant mu	IGHM	19.02	18	37.5	49,897	adaptive immune response [GO:0002250]; antibacterial humoral response [GO:0019731]; defense response to Gram-negative bacterium [GO:0050829]; innate immune response [GO:0045087]	cell surface [GO:0009986]; hexameric IgM immunoglobulin complex [GO:0071757]; pentameric IgM immunoglobulin complex [GO:0071756]	immunoglobulin receptor binding [GO:0034987]; peptidoglycan binding [GO:0042834]; phosphatidylcholine binding [GO:0031210]; single-stranded DNA binding [GO:0003697]	cyto	0
ENSOARP00000003072.1	W5NY24	Uncharacterized protein	CTNNB1	28.26	58	35.3	85,610	adherens junction assembly [GO:0034333]; anterior/posterior axis specification [GO:0009948]; bone resorption [GO:0045453]; branching involved in blood vessel morphogenesis [GO:0001569]; branching involved in ureteric bud morphogenesis [GO:0001658]; canonical Wnt signaling pathway involved in positive regulation of cardiac outflow tract cell proliferation [GO:0061324]; canonical Wnt signaling path…	apical part of cell [GO:0045177]; basolateral plasma membrane [GO:0016323]; beta-catenin destruction complex [GO:0030877]; beta-catenin-TCF7L2 complex [GO:0070369]; bicellular tight junction [GO:0005923]; catenin complex [GO:0016342]; centrosome [GO:0005813]; cytosol [GO:0005829]; fascia adherens [GO:0005916]; flotillin complex [GO:0016600]; lamellipodium [GO:0030027]; lateral plasma membrane [GO…	alpha-catenin binding [GO:0045294]; cadherin binding [GO:0045296]; chromatin binding [GO:0003682]; disordered domain specific binding [GO:0097718]; DNA-binding transcription factor activity [GO:0003700]; estrogen receptor binding [GO:0030331]; ion channel binding [GO:0044325]; I-SMAD binding [GO:0070411]; protein C-terminus binding [GO:0008022]; protein heterodimerization activity [GO:0046982]; p…	cyto	0
ENSOARP00000005659.1	W5P5F6	Uncharacterized protein	TBCB	6.02	3	17.1	27,610		cytosol [GO:0005829]		cyto	0
ENSOARP00000006211.1	W5P707	Uncharacterized protein	ACTN4	165.45	204	70.9	101,403	actin filament bundle assembly [GO:0051017]; bicellular tight junction assembly [GO:0070830]; negative regulation of cellular component movement [GO:0051271]; negative regulation of substrate adhesion-dependent cell spreading [GO:1900025]; peroxisome proliferator activated receptor signaling pathway [GO:0035357]; positive regulation of cell migration [GO:0030335]; positive regulation of NIK/NF-ka…	brush border [GO:0005903]; cell-cell junction [GO:0005911]; cortical cytoskeleton [GO:0030863]; cytosol [GO:0005829]; nuclear body [GO:0016604]; perinuclear region of cytoplasm [GO:0048471]; pseudopodium [GO:0031143]; ribonucleoprotein complex [GO:1990904]; stress fiber [GO:0001725]; Z disc [GO:0030018]	actin filament binding [GO:0051015]; calcium ion binding [GO:0005509]; chromatin DNA binding [GO:0031490]; ion channel binding [GO:0044325]; nuclear receptor transcription coactivator activity [GO:0030374]; nucleoside binding [GO:0001882]; protein homodimerization activity [GO:0042803]; retinoic acid receptor binding [GO:0042974]; RNA polymerase II regulatory region sequence-specific DNA binding …	cyto	0
ENSOARP00000007618.1	W5PB07	Proteasome subunit alpha type (EC 3.4.25.1)	PSMA8	2.03	8	24.4	27,938	ubiquitin-dependent protein catabolic process [GO:0006511]	cytoplasm [GO:0005737]; nucleus [GO:0005634]; proteasome core complex, alpha-subunit complex [GO:0019773]; spermatoproteasome complex [GO:1990111]	threonine-type endopeptidase activity [GO:0004298]	cyto	0
ENSOARP00000007962.1	W5PC01	Uncharacterized protein	VIRMA	2.02	3	1.7	202,120	mRNA alternative polyadenylation [GO:0110104]; mRNA methylation [GO:0080009]	cytosol [GO:0005829]; nuclear speck [GO:0016607]; RNA N6-methyladenosine methyltransferase complex [GO:0036396]		cyto	0
ENSOARP00000008036.1	W5PC75	Uncharacterized protein	MTFP1	4	2	14.5	18,084	mitochondrial fission [GO:0000266]	mitochondrial inner membrane [GO:0005743]		cyto	0
ENSOARP00000009112.1	W5PF97	Uncharacterized protein		5.68	8	15.5	38,818	translation [GO:0006412]	ribosome [GO:0005840]	5S rRNA binding [GO:0008097]; structural constituent of ribosome [GO:0003735]	cyto	0
ENSOARP00000009243.1	W5PFM8	Uncharacterized protein	ADK	6.58	11	29.6	40,365	dATP biosynthetic process [GO:0006175]; purine ribonucleoside salvage [GO:0006166]	cytosol [GO:0005829]; nucleoplasm [GO:0005654]	adenosine kinase activity [GO:0004001]	cyto	0
ENSOARP00000010959.1	W5PKI7	Uncharacterized protein	LOC101107119	76.36	110	71	38,381			oxidoreductase activity [GO:0016491]	cyto	0
ENSOARP00000013052.1	W5PRH3	Eukaryotic translation initiation factor 6 (eIF-6)	EIF6 ITGB4BP	19.19	21	58	26,644	mature ribosome assembly [GO:0042256]; miRNA mediated inhibition of translation [GO:0035278]; positive regulation of translation [GO:0045727]; regulation of fatty acid biosynthetic process [GO:0042304]; regulation of glycolytic process [GO:0006110]; regulation of megakaryocyte differentiation [GO:0045652]; regulation of reactive oxygen species metabolic process [GO:2000377]; response to insulin […	cytoplasm [GO:0005737]; lamin filament [GO:0005638]; nucleolus [GO:0005730]; nucleoplasm [GO:0005654]	ribosomal large subunit binding [GO:0043023]; ribosome binding [GO:0043022]; translation initiation factor activity [GO:0003743]	cyto	0
ENSOARP00000015512.1	W5PYH8	Uncharacterized protein	KLK12	4.05	5	19.7	31,764			serine-type endopeptidase activity [GO:0004252]	cyto	0
ENSOARP00000018264.1	W5Q6C4	Uncharacterized protein	GCLM	2.18	5	15.8	30,319	apoptotic mitochondrial changes [GO:0008637]; cellular response to leukemia inhibitory factor [GO:1990830]; cysteine metabolic process [GO:0006534]; glutamate metabolic process [GO:0006536]; glutathione biosynthetic process [GO:0006750]; negative regulation of extrinsic apoptotic signaling pathway [GO:2001237]; positive regulation of glutamate-cysteine ligase activity [GO:0035229]; regulation of …	glutamate-cysteine ligase complex [GO:0017109]	glutamate-cysteine ligase activity [GO:0004357]; glutamate-cysteine ligase catalytic subunit binding [GO:0035226]; protein heterodimerization activity [GO:0046982]	cyto	0
ENSOARP00000019836.1	W5QAU1	Heme oxygenase 1	HMOX1	1.62	4	9.2	30,850	cellular iron ion homeostasis [GO:0006879]; cellular response to arsenic-containing substance [GO:0071243]; cellular response to cadmium ion [GO:0071276]; cellular response to cisplatin [GO:0072719]; cellular response to heat [GO:0034605]; cellular response to hypoxia [GO:0071456]; erythrocyte homeostasis [GO:0034101]; heme catabolic process [GO:0042167]; heme oxidation [GO:0006788]; negative reg…	endoplasmic reticulum [GO:0005783]; nucleus [GO:0005634]; perinuclear region of cytoplasm [GO:0048471]	heme binding [GO:0020037]; heme oxygenase (decyclizing) activity [GO:0004392]; protein homodimerization activity [GO:0042803]	cyto	0
ENSOARP00000007698.1	W5PB87	Uncharacterized protein	VWA8	38.85	41	18.8	220,635		mitochondrion [GO:0005739]	ATPase activity [GO:0016887]; ATP binding [GO:0005524]	cyto	0
ENSOARP00000009461.1	W5PG95	Heat shock 70 kDa protein 1A/1B	HSPA1A LOC494436	46.46	82	57.7	70,401			ATP binding [GO:0005524]	cyto	0
ENSOARP00000005189.1	W5P437	Uncharacterized protein		2	2	3.257	35,075	translation [GO:0006412]	ribosome [GO:0005840]	5S rRNA binding [GO:0008097]; structural constituent of ribosome [GO:0003735]	cyto	0
ENSOARP00000000974.1	W5NS34	Uncharacterized protein	MAVS	1.53	5	6.5	55,639	activation of innate immune response [GO:0002218]; cellular response to exogenous dsRNA [GO:0071360]; defense response to bacterium [GO:0042742]; defense response to virus [GO:0051607]; innate immune response [GO:0045087]; negative regulation of viral genome replication [GO:0045071]; positive regulation of chemokine (C-C motif) ligand 5 production [GO:0071651]; positive regulation of defense resp…	integral component of membrane [GO:0016021]; mitochondrial outer membrane [GO:0005741]; peroxisomal membrane [GO:0005778]	CARD domain binding [GO:0050700]; protein kinase binding [GO:0019901]; signaling adaptor activity [GO:0035591]	cyto	1
ENSOARP00000000997.1	W5NS57	Uncharacterized protein	TMEM53	6.78	7	16.3	33,114		integral component of membrane [GO:0016021]		cyto	1
ENSOARP00000001214.1	W5NSS4	Tubulin beta chain		1.72	3	4.826	41,910	microtubule-based process [GO:0007017]	microtubule [GO:0005874]	GTPase activity [GO:0003924]; GTP binding [GO:0005525]; structural constituent of cytoskeleton [GO:0005200]	cyto	1
ENSOARP00000002376.1	W5NW29	Uncharacterized protein	FAF2	2.96	5	8.3	52,529	lipid droplet organization [GO:0034389]; retrograde protein transport, ER to cytosol [GO:0030970]; ubiquitin-dependent ERAD pathway [GO:0030433]	integral component of membrane [GO:0016021]; lipid droplet [GO:0005811]; VCP-NPL4-UFD1 AAA ATPase complex [GO:0034098]	lipase binding [GO:0035473]; lipase inhibitor activity [GO:0055102]; ubiquitin binding [GO:0043130]; ubiquitin protein ligase binding [GO:0031625]	cyto	1
ENSOARP00000002382.1	W5NW35	Uncharacterized protein	MYOF	69.22	51	24.7	233,409	cellular response to heat [GO:0034605]; glycerol metabolic process [GO:0006071]; muscle fiber development [GO:0048747]; myoblast fusion [GO:0007520]; plasma membrane repair [GO:0001778]; regulation of vascular endothelial growth factor receptor signaling pathway [GO:0030947]; T-tubule organization [GO:0033292]	caveola [GO:0005901]; cytoplasmic vesicle [GO:0031410]; integral component of membrane [GO:0016021]; intracellular membrane-bounded organelle [GO:0043231]	phospholipid binding [GO:0005543]	cyto	1
ENSOARP00000002793.1	W5NX96	Uncharacterized protein	ATRN	9.92	5	4.2	144,328	cerebellum development [GO:0021549]; myelination [GO:0042552]; pigmentation [GO:0043473]; regulation of multicellular organism growth [GO:0040014]	extracellular space [GO:0005615]; integral component of membrane [GO:0016021]	signaling receptor activity [GO:0038023]	cyto	1
ENSOARP00000002916.1	W5NXL9	Uncharacterized protein	EFCAB14	2.87	2	5.1	58,376		integral component of membrane [GO:0016021]	calcium ion binding [GO:0005509]	cyto	1
ENSOARP00000003197.1	W5NYE9	Uncharacterized protein	VSIG10	5.55	4	8.8	63,172		integral component of membrane [GO:0016021]		cyto	1
ENSOARP00000003507.1	W5NZA9	Amine oxidase (EC 1.4.3.-)	MAOB	91.74	138	68.3	50,981		integral component of membrane [GO:0016021]	oxidoreductase activity [GO:0016491]	cyto	1
ENSOARP00000003522.1	W5NZC4	Uncharacterized protein	STX12	2.29	3	13	31,494	autophagosome assembly [GO:0000045]; cholesterol efflux [GO:0033344]; intracellular protein transport [GO:0006886]; protein stabilization [GO:0050821]; vesicle-mediated transport [GO:0016192]	BLOC-1 complex [GO:0031083]; integral component of membrane [GO:0016021]; membrane raft [GO:0045121]; phagocytic vesicle [GO:0045335]; phagophore assembly site [GO:0000407]; SNARE complex [GO:0031201]	SNAP receptor activity [GO:0005484]	cyto	1
ENSOARP00000003674.1	W5NZS6	Uncharacterized protein	CDH3	9.84	8	11.7	85,718	hair cycle process [GO:0022405]; homophilic cell adhesion via plasma membrane adhesion molecules [GO:0007156]; keratinization [GO:0031424]; negative regulation of timing of catagen [GO:0051796]; negative regulation of transforming growth factor beta2 production [GO:0032912]; positive regulation of canonical Wnt signaling pathway [GO:0090263]; positive regulation of gene expression [GO:0010628]; p…	cell-cell adherens junction [GO:0005913]; integral component of membrane [GO:0016021]; plasma membrane [GO:0005886]	calcium ion binding [GO:0005509]	cyto	1
ENSOARP00000003701.1	W5NZV3	Uncharacterized protein	HMOX2	2.04	3	7.7	36,555	heme oxidation [GO:0006788]	integral component of membrane [GO:0016021]	heme oxygenase (decyclizing) activity [GO:0004392]	cyto	1
ENSOARP00000003814.1	W5P066	Uncharacterized protein	CYB5B	7.26	13	43.1	16,979		integral component of membrane [GO:0016021]	heme binding [GO:0020037]; metal ion binding [GO:0046872]	cyto	1
ENSOARP00000004591.1	W5P2E2	Uncharacterized protein		1.46	3	33.1	15,739		integral component of membrane [GO:0016021]		cyto	1
ENSOARP00000004978.1	W5P3H8	Uncharacterized protein	IGF2R	65.01	48	21.3	271,698	lysosomal transport [GO:0007041]; positive regulation by host of viral process [GO:0044794]	cell surface [GO:0009986]; early endosome [GO:0005769]; endocytic vesicle [GO:0030139]; integral component of membrane [GO:0016021]; late endosome [GO:0005770]; nuclear envelope lumen [GO:0005641]; plasma membrane [GO:0005886]; trans-Golgi network [GO:0005802]; trans-Golgi network transport vesicle [GO:0030140]	identical protein binding [GO:0042802]; insulin-like growth factor binding [GO:0005520]; mannose binding [GO:0005537]; phosphoprotein binding [GO:0051219]; signaling receptor activity [GO:0038023]	cyto	1
ENSOARP00000006149.1	W5P6U5	Uncharacterized protein	LMAN1	4.85	5	21.7	52,865	endoplasmic reticulum to Golgi vesicle-mediated transport [GO:0006888]; Golgi organization [GO:0007030]; positive regulation of organelle organization [GO:0010638]	endoplasmic reticulum-Golgi intermediate compartment [GO:0005793]; host cell perinuclear region of cytoplasm [GO:0044220]; integral component of membrane [GO:0016021]	mannose binding [GO:0005537]	cyto	1
ENSOARP00000006156.1	W5P6V2	Uncharacterized protein	COL17A1	6.4	12	6.2	149,723	hemidesmosome assembly [GO:0031581]	hemidesmosome [GO:0030056]; integral component of membrane [GO:0016021]		cyto	1
ENSOARP00000006158.1	W5P6V4	Uncharacterized protein	GLG1	21.49	12	11.5	110,172	bone morphogenesis [GO:0060349]; negative regulation of protein processing [GO:0010955]; negative regulation of transforming growth factor beta receptor signaling pathway [GO:0030512]; regulation of chondrocyte differentiation [GO:0032330]	extracellular matrix [GO:0031012]; Golgi membrane [GO:0000139]; integral component of membrane [GO:0016021]	fibroblast growth factor binding [GO:0017134]	cyto	1
ENSOARP00000006953.1	W5P945	Sodium/potassium-transporting ATPase subunit beta	ATP1B3	36.74	70	68.1	31,509	potassium ion transport [GO:0006813]; sodium ion transport [GO:0006814]	sodium:potassium-exchanging ATPase complex [GO:0005890]		cyto	1
ENSOARP00000006955.1	W5P947	Sodium/potassium-transporting ATPase subunit beta	ATP1B3	2.06	2	3.929	31,555	cellular potassium ion homeostasis [GO:0030007]; cellular sodium ion homeostasis [GO:0006883]; membrane repolarization [GO:0086009]; positive regulation of potassium ion import across plasma membrane [GO:1903288]; positive regulation of potassium ion transmembrane transporter activity [GO:1901018]; positive regulation of sodium ion export across plasma membrane [GO:1903278]; potassium ion import …	cytoplasm [GO:0005737]; sodium:potassium-exchanging ATPase complex [GO:0005890]	ATPase activator activity [GO:0001671]; ATPase binding [GO:0051117]; sodium:potassium-exchanging ATPase activity [GO:0005391]	cyto	1
ENSOARP00000007323.1	W5PA64	Uncharacterized protein	DSC3	31.69	42	35.1	97,595	homophilic cell adhesion via plasma membrane adhesion molecules [GO:0007156]; in utero embryonic development [GO:0001701]	cytoplasm [GO:0005737]; desmosome [GO:0030057]; extracellular region [GO:0005576]; integral component of membrane [GO:0016021]; plasma membrane [GO:0005886]	calcium ion binding [GO:0005509]	cyto	1
ENSOARP00000007689.1	W5PB78	Uncharacterized protein	DNAJB12	2.32	2	5.3	41,912		integral component of membrane [GO:0016021]		cyto	1
ENSOARP00000007885.1	W5PBS4	Uncharacterized protein	LRP1	155.19	149	27.2	502,553	amyloid-beta clearance by cellular catabolic process [GO:0150094]; amyloid-beta clearance by transcytosis [GO:0150093]; phagocytosis [GO:0006909]; positive regulation of cell death [GO:0010942]; positive regulation of endocytosis [GO:0045807]; positive regulation of lysosomal protein catabolic process [GO:1905167]; positive regulation of protein binding [GO:0032092]; positive regulation of protei…	basolateral plasma membrane [GO:0016323]; early endosome [GO:0005769]; integral component of membrane [GO:0016021]; receptor complex [GO:0043235]	alpha-2 macroglobulin receptor activity [GO:0016964]; apolipoprotein binding [GO:0034185]; calcium ion binding [GO:0005509]; clathrin heavy chain binding [GO:0032050]; protein-containing complex binding [GO:0044877]	cyto	1
ENSOARP00000008315.1	W5PD03	Uncharacterized protein		16.29	12	19.3	29,163		integral component of membrane [GO:0016021]		cyto	1
ENSOARP00000008738.1	W5PE74	Uncharacterized protein	NSDHL	14.68	26	41.3	39,327	cholesterol metabolic process [GO:0008203]; hair follicle development [GO:0001942]; labyrinthine layer blood vessel development [GO:0060716]; smoothened signaling pathway [GO:0007224]; steroid biosynthetic process [GO:0006694]	endoplasmic reticulum [GO:0005783]; integral component of membrane [GO:0016021]; lipid droplet [GO:0005811]	3-beta-hydroxy-delta5-steroid dehydrogenase activity [GO:0003854]	cyto	1
ENSOARP00000008827.1	B3VSB9	ITM2B (Integral membrane protein 2B)	ITM2B	3.75	5	25.6	30,306	negative regulation of amyloid precursor protein biosynthetic process [GO:0042985]	extracellular space [GO:0005615]; Golgi apparatus [GO:0005794]; Golgi-associated vesicle membrane [GO:0030660]; integral component of organelle membrane [GO:0031301]; plasma membrane [GO:0005886]	amyloid-beta binding [GO:0001540]; ATP binding [GO:0005524]	cyto	1
ENSOARP00000010053.1	W5PHY6	Nectin cell adhesion molecule 2	NECTIN2	2.7	2	5.1	56,501	acrosome assembly [GO:0001675]; cell part morphogenesis [GO:0032990]; cilium organization [GO:0044782]; coreceptor-mediated virion attachment to host cell [GO:0046814]; cytoskeleton organization [GO:0007010]; establishment of mitochondrion localization [GO:0051654]; fertilization [GO:0009566]; fusion of virus membrane with host plasma membrane [GO:0019064]; homophilic cell adhesion via plasma mem…	cell-cell contact zone [GO:0044291]; cell surface [GO:0009986]; integral component of membrane [GO:0016021]; plasma membrane [GO:0005886]; zonula adherens [GO:0005915]	cell adhesion molecule binding [GO:0050839]; protein homodimerization activity [GO:0042803]	cyto	1
ENSOARP00000010085.1	W5PI17	Uncharacterized protein		2.17	20	37.6	29,431	antigen processing and presentation of peptide antigen via MHC class I [GO:0002474]; immune response [GO:0006955]	integral component of membrane [GO:0016021]; MHC class I protein complex [GO:0042612]		cyto	1
ENSOARP00000010417.1	W5PIZ7	Uncharacterized protein	DNAJC5	5.83	4	27.6	19,546	chaperone-mediated protein folding [GO:0061077]; negative regulation of neuron apoptotic process [GO:0043524]; regulation of synaptic vesicle cycle [GO:0098693]	integral component of membrane [GO:0016021]; neuromuscular junction [GO:0031594]; plasma membrane [GO:0005886]; synaptic vesicle [GO:0008021]		cyto	1
ENSOARP00000010859.1	W5PK88	Uncharacterized protein	BACE2	5.74	3	8	48,356	glucose homeostasis [GO:0042593]; membrane protein ectodomain proteolysis [GO:0006509]; negative regulation of amyloid precursor protein biosynthetic process [GO:0042985]	Golgi apparatus [GO:0005794]; integral component of membrane [GO:0016021]; plasma membrane [GO:0005886]	aspartic-type endopeptidase activity [GO:0004190]	cyto	1
ENSOARP00000011453.1	W5PLX9	Uncharacterized protein	LOC101111335	3.7	2	2.9	83,988	oxidation-reduction process [GO:0055114]; tRNA processing [GO:0008033]	integral component of membrane [GO:0016021]	4 iron, 4 sulfur cluster binding [GO:0051539]; catalytic activity [GO:0003824]; FMN binding [GO:0010181]	cyto	1
ENSOARP00000012214.1	W5PP38	Mitochondrial Rho GTPase (EC 3.6.5.-)	RHOT1	16.31	16	22.6	78,437	mitochondrion organization [GO:0007005]	integral component of mitochondrial outer membrane [GO:0031307]	calcium ion binding [GO:0005509]; GTPase activity [GO:0003924]; GTP binding [GO:0005525]	cyto	1
ENSOARP00000013708.1	W5PTC7	Uncharacterized protein	HTRA2	12.04	13	26.2	48,953	adult walking behavior [GO:0007628]; cellular protein catabolic process [GO:0044257]; cellular response to growth factor stimulus [GO:0071363]; cellular response to heat [GO:0034605]; cellular response to interferon-beta [GO:0035458]; cellular response to oxidative stress [GO:0034599]; cellular response to retinoic acid [GO:0071300]; forebrain development [GO:0030900]; intrinsic apoptotic signali…	CD40 receptor complex [GO:0035631]; chromatin [GO:0000785]; cytoplasmic side of plasma membrane [GO:0009898]; cytoskeleton [GO:0005856]; cytosol [GO:0005829]; mitochondrial intermembrane space [GO:0005758]; nucleus [GO:0005634]; serine-type endopeptidase complex [GO:1905370]	identical protein binding [GO:0042802]; serine-type endopeptidase activity [GO:0004252]	cyto	1
ENSOARP00000014158.1	W5PUM6	Signal peptidase complex catalytic subunit SEC11 (EC 3.4.21.89)	SEC11A	12.09	8	20.7	20,625	signal peptide processing [GO:0006465]	integral component of membrane [GO:0016021]; signal peptidase complex [GO:0005787]	serine-type peptidase activity [GO:0008236]	cyto	1
ENSOARP00000014270.1	W5PUY8	Uncharacterized protein	SDK2	19.47	13	7.5	237,501	camera-type eye photoreceptor cell differentiation [GO:0060219]; homophilic cell adhesion via plasma membrane adhesion molecules [GO:0007156]; retina layer formation [GO:0010842]; synapse assembly [GO:0007416]	integral component of membrane [GO:0016021]; synapse [GO:0045202]		cyto	1
ENSOARP00000015724.1	W5PZ38	Uncharacterized protein	ANKRD22	1.88	2	17.8	22,000		integral component of membrane [GO:0016021]		cyto	1
ENSOARP00000015796.1	W5PZB0	Uncharacterized protein	APLP2	6.2	4	4.7	80,114		integral component of membrane [GO:0016021]	heparin binding [GO:0008201]; serine-type endopeptidase inhibitor activity [GO:0004867]; transition metal ion binding [GO:0046914]	cyto	1
ENSOARP00000015829.1	W5PZE3	Uncharacterized protein	NDUFB6	5.22	6	33.6	15,538	mitochondrial electron transport, NADH to ubiquinone [GO:0006120]; mitochondrial respiratory chain complex I assembly [GO:0032981]	integral component of membrane [GO:0016021]; mitochondrial respiratory chain complex I [GO:0005747]; nucleoplasm [GO:0005654]		cyto	1
ENSOARP00000015990.1	W5PZV4	Coiled-coil domain containing 167	CCDC167	2.84	2	20.6	11,282		integral component of membrane [GO:0016021]		cyto	1
ENSOARP00000016921.1	W5Q2I3	Uncharacterized protein	YME1L1	3.75	3	4.4	83,432	cell population proliferation [GO:0008283]; mitochondrial protein catabolic process [GO:0035694]; mitochondrial protein processing [GO:0034982]; negative regulation of apoptotic process [GO:0043066]; protein hexamerization [GO:0034214]; protein quality control for misfolded or incompletely synthesized proteins [GO:0006515]	integral component of membrane [GO:0016021]; mitochondrial inner membrane [GO:0005743]; nuclear body [GO:0016604]	ATP binding [GO:0005524]; ATP-dependent peptidase activity [GO:0004176]; metalloendopeptidase activity [GO:0004222]	cyto	1
ENSOARP00000016981.1	W5Q2P3	Leucine zipper and EF-hand containing transmembrane protein 1	LETM1	24.48	24	25.3	81,441	calcium export from the mitochondrion [GO:0099093]; cristae formation [GO:0042407]; negative regulation of mitochondrial calcium ion concentration [GO:0051562]; protein hexamerization [GO:0034214]; protein homooligomerization [GO:0051260]; regulation of cellular hyperosmotic salinity response [GO:1900069]	integral component of membrane [GO:0016021]; mitochondrial inner membrane [GO:0005743]	calcium:proton antiporter activity [GO:0015369]; calcium ion binding [GO:0005509]; ribosome binding [GO:0043022]	cyto	1
ENSOARP00000016987.1	W5Q2P9	Uncharacterized protein	EPHB4	5.24	4	6	108,287	cell adhesion [GO:0007155]; cell migration involved in sprouting angiogenesis [GO:0002042]; protein autophosphorylation [GO:0046777]	integral component of plasma membrane [GO:0005887]	ATP binding [GO:0005524]; ephrin receptor activity [GO:0005003]	cyto	1
ENSOARP00000018074.1	W5Q5T4	Uncharacterized protein	NDUFB3	3.72	2	19.4	11,127	electron transport chain [GO:0022900]; mitochondrial respiratory chain complex I assembly [GO:0032981]	integral component of membrane [GO:0016021]; mitochondrial respiratory chain complex I [GO:0005747]		cyto	1
ENSOARP00000018102.1	W5Q5W2	Uncharacterized protein	SCARB2	16.04	23	34.6	49,780		integral component of membrane [GO:0016021]; lysosome [GO:0005764]	scavenger receptor activity [GO:0005044]	cyto	1
ENSOARP00000018674.1	W5Q7I2	Uncharacterized protein		2.12	40	38.6	30,886		integral component of membrane [GO:0016021]		cyto	1
ENSOARP00000019317.1	W5Q9C5	Uncharacterized protein	LNPEP	55.7	63	38.8	116,996	negative regulation of cold-induced thermogenesis [GO:0120163]; protein catabolic process [GO:0030163]; SMAD protein signal transduction [GO:0060395]	cytoplasmic vesicle membrane [GO:0030659]; integral component of plasma membrane [GO:0005887]; perinuclear region of cytoplasm [GO:0048471]	aminopeptidase activity [GO:0004177]; metallopeptidase activity [GO:0008237]; zinc ion binding [GO:0008270]	cyto	1
ENSOARP00000019413.1	W5Q9M1	Aldehyde dehydrogenase	ALDH3A2	57.13	80	57.4	56,770	cellular aldehyde metabolic process [GO:0006081]	integral component of membrane [GO:0016021]	oxidoreductase activity, acting on the aldehyde or oxo group of donors, NAD or NADP as acceptor [GO:0016620]	cyto	1
ENSOARP00000019438.1	W5Q9P6	Uncharacterized protein	EPHA1	12.39	9	11	104,230	activation of GTPase activity [GO:0090630]; negative regulation of cell migration [GO:0030336]; negative regulation of protein kinase activity [GO:0006469]; positive regulation of angiogenesis [GO:0045766]; positive regulation of cell-matrix adhesion [GO:0001954]; positive regulation of cell migration [GO:0030335]; positive regulation of cell population proliferation [GO:0008284]; positive regula…	integral component of plasma membrane [GO:0005887]	ATP binding [GO:0005524]; protein kinase binding [GO:0019901]; transmembrane-ephrin receptor activity [GO:0005005]	cyto	1
ENSOARP00000019515.1	W5Q9X2	Uncharacterized protein	LOC105615270	3.83	4	36.9	11,224				cyto	1
ENSOARP00000021371.1	W5QF73	Uncharacterized protein	NDUFB4	9.6	14	40.8	15,213	mitochondrial respiratory chain complex I assembly [GO:0032981]; response to oxidative stress [GO:0006979]	integral component of membrane [GO:0016021]; mitochondrial respiratory chain complex I [GO:0005747]; nuclear membrane [GO:0031965]	NADH dehydrogenase (ubiquinone) activity [GO:0008137]	cyto	1
ENSOARP00000021541.1	W5QFP3	Uncharacterized protein	GOLGB1	17.1	10	4	377,322	protein localization to pericentriolar material [GO:1905793]	cis-Golgi network [GO:0005801]; endoplasmic reticulum-Golgi intermediate compartment [GO:0005793]; integral component of membrane [GO:0016021]		cyto	1
ENSOARP00000021631.1	W5QFY3	Mitochondrial Rho GTPase (EC 3.6.5.-)	RHOT2	1.9	3	6.3	65,734	cellular homeostasis [GO:0019725]; mitochondrial outer membrane permeabilization [GO:0097345]; mitochondrion transport along microtubule [GO:0047497]	cytosol [GO:0005829]; integral component of mitochondrial outer membrane [GO:0031307]	calcium ion binding [GO:0005509]; GTPase activity [GO:0003924]; GTP binding [GO:0005525]	cyto	1
ENSOARP00000021715.1	W5QG66	Integrin beta	ITGB5	8.72	10	15	88,128	cell-matrix adhesion [GO:0007160]; endodermal cell differentiation [GO:0035987]; epithelial cell-cell adhesion [GO:0090136]; integrin-mediated signaling pathway [GO:0007229]; stress fiber assembly [GO:0043149]; transforming growth factor beta receptor signaling pathway [GO:0007179]	cell surface [GO:0009986]; integrin alphav-beta5 complex [GO:0034684]	signaling receptor activity [GO:0038023]	cyto	1
ENSOARP00000021880.1	W5QGN0	Uncharacterized protein	ACSL3	20.75	21	26	80,128	long-chain fatty acid import into cell [GO:0044539]; positive regulation of Golgi to plasma membrane protein transport [GO:0042998]; positive regulation of phosphatidylcholine biosynthetic process [GO:2001247]; positive regulation of secretion [GO:0051047]; very-low-density lipoprotein particle assembly [GO:0034379]	endoplasmic reticulum [GO:0005783]; Golgi apparatus [GO:0005794]; integral component of membrane [GO:0016021]; lipid droplet [GO:0005811]; perinuclear region of cytoplasm [GO:0048471]	long-chain fatty acid-CoA ligase activity [GO:0004467]; protein domain specific binding [GO:0019904]; protein kinase binding [GO:0019901]	cyto	1
ENSOARP00000021980.1	W5QGY1	Uncharacterized protein	IL1RAP	16.55	12	18.5	64,869	interleukin-2 biosynthetic process [GO:0042094]; interleukin-4 secretion [GO:0072602]; positive regulation of interleukin-13 production [GO:0032736]; positive regulation of interleukin-5 production [GO:0032754]; positive regulation of interleukin-6 secretion [GO:2000778]; positive regulation of NF-kappaB transcription factor activity [GO:0051092]; positive regulation of synapse assembly [GO:00519…	glutamatergic synapse [GO:0098978]; integral component of membrane [GO:0016021]	interleukin-1 receptor activity [GO:0004908]; interleukin-33 receptor activity [GO:0002114]	cyto	1
ENSOARP00000022111.1	W5QHB1	Uncharacterized protein	EPHB3	13.61	11	13.3	106,019	angiogenesis [GO:0001525]; axonal fasciculation [GO:0007413]; cell migration [GO:0016477]; central nervous system projection neuron axonogenesis [GO:0021952]; corpus callosum development [GO:0022038]; dendritic spine morphogenesis [GO:0060997]; digestive tract morphogenesis [GO:0048546]; positive regulation of synapse assembly [GO:0051965]; protein autophosphorylation [GO:0046777]; regulation of …	integral component of plasma membrane [GO:0005887]	ATP binding [GO:0005524]; axon guidance receptor activity [GO:0008046]; ephrin receptor activity [GO:0005003]	cyto	1
ENSOARP00000022411.1	W5QI60	Uncharacterized protein	ADAM10	10.95	24	23.9	84,591	constitutive protein ectodomain proteolysis [GO:0051089]; in utero embryonic development [GO:0001701]; monocyte activation [GO:0042117]; negative regulation of cell adhesion [GO:0007162]; Notch signaling pathway [GO:0007219]; PMA-inducible membrane protein ectodomain proteolysis [GO:0051088]; positive regulation of cell growth [GO:0030307]; positive regulation of cell population proliferation [GO…	cell surface [GO:0009986]; glutamatergic synapse [GO:0098978]; Golgi apparatus [GO:0005794]; Golgi-associated vesicle [GO:0005798]; integral component of membrane [GO:0016021]; nucleus [GO:0005634]; perinuclear endoplasmic reticulum [GO:0097038]; postsynaptic density [GO:0014069]; tetraspanin-enriched microdomain [GO:0097197]	metalloendopeptidase activity [GO:0004222]; protein homodimerization activity [GO:0042803]; protein kinase binding [GO:0019901]	cyto	1
ENSOARP00000022651.1	W5QIU9	Uncharacterized protein	S100A10	10.17	34	49.5	11,203	membrane raft assembly [GO:0001765]; positive regulation of binding [GO:0051099]; positive regulation of focal adhesion assembly [GO:0051894]; positive regulation of GTPase activity [GO:0043547]; positive regulation of stress fiber assembly [GO:0051496]; positive regulation of substrate adhesion-dependent cell spreading [GO:1900026]; protein heterotetramerization [GO:0051290]; protein localizatio…	extrinsic component of plasma membrane [GO:0019897]; integral component of membrane [GO:0016021]; membrane raft [GO:0045121]	calcium ion binding [GO:0005509]; ion channel binding [GO:0044325]; protein homodimerization activity [GO:0042803]	cyto	1
ENSOARP00000004170.1	W5P171	Uncharacterized protein	ARHGAP1	2.28	2	3.3	49,121	endosomal transport [GO:0016197]; negative regulation of endocytic recycling [GO:2001136]; small GTPase mediated signal transduction [GO:0007264]; transferrin transport [GO:0033572]	endosome membrane [GO:0010008]; integral component of membrane [GO:0016021]; perinuclear region of cytoplasm [GO:0048471]; sorting endosome [GO:0097443]	GTPase activator activity [GO:0005096]; Rab GTPase binding [GO:0017137]	cyto	1
ENSOARP00000000754.1	W5NRG4	Uncharacterized protein	LOC101110134	2	3	18.8	13,490	ethanol oxidation [GO:0006069]	integral component of membrane [GO:0016021]	alcohol dehydrogenase activity, zinc-dependent [GO:0004024]; ethanol binding [GO:0035276]; zinc ion binding [GO:0008270]	cyto	2
ENSOARP00000004529.1	W5P280	Uncharacterized protein	EMC6	4	2	20	12,031	autophagosome assembly [GO:0000045]	ER membrane protein complex [GO:0072546]; integral component of omegasome membrane [GO:0097631]		cyto	2
ENSOARP00000005444.1	W5P4U1	Uncharacterized protein	TMEM126A	5.75	5	22.3	21,599	optic nerve development [GO:0021554]	integral component of membrane [GO:0016021]; mitochondrion [GO:0005739]		cyto	2
ENSOARP00000006414.1	W5P7L0	Uncharacterized protein	SUN1	30.52	20	19.4	89,791	centrosome localization [GO:0051642]; cytoskeletal anchoring at nuclear membrane [GO:0090286]; meiotic attachment of telomere to nuclear envelope [GO:0070197]; nuclear envelope organization [GO:0006998]; nuclear matrix anchoring at nuclear membrane [GO:0090292]; nucleokinesis involved in cell motility in cerebral cortex radial glia guided migration [GO:0021817]; synapsis [GO:0007129]	cytoplasm [GO:0005737]; integral component of nuclear inner membrane [GO:0005639]; meiotic nuclear membrane microtubule tethering complex [GO:0034993]	lamin binding [GO:0005521]	cyto	2
ENSOARP00000008456.1	W5PDE3	Uncharacterized protein	SPTLC1	29.2	35	45.1	53,071	ceramide biosynthetic process [GO:0046513]; positive regulation of lipophagy [GO:1904504]; regulation of fat cell apoptotic process [GO:1904649]; sphinganine biosynthetic process [GO:0046511]; sphingomyelin biosynthetic process [GO:0006686]; sphingosine biosynthetic process [GO:0046512]	integral component of membrane [GO:0016021]; SPOTS complex [GO:0035339]	pyridoxal phosphate binding [GO:0030170]; serine C-palmitoyltransferase activity [GO:0004758]	cyto	2
ENSOARP00000011842.1	W5PN17	Polypeptide N-acetylgalactosaminyltransferase (EC 2.4.1.-) (Protein-UDP acetylgalactosaminyltransferase)	GALNT12	6.43	7	11.6	54,175	protein glycosylation [GO:0006486]	Golgi membrane [GO:0000139]; integral component of membrane [GO:0016021]	carbohydrate binding [GO:0030246]; transferase activity, transferring glycosyl groups [GO:0016757]	cyto	2
ENSOARP00000011966.1	W5PNE0	Translocase of inner mitochondrial membrane 22	TIMM22	2.06	3	13.3	20,491	protein insertion into mitochondrial inner membrane [GO:0045039]	integral component of membrane [GO:0016021]; TIM22 mitochondrial import inner membrane insertion complex [GO:0042721]		cyto	2
ENSOARP00000014467.1	W5PVI4	Uncharacterized protein	PLGRKT	9.74	17	43.5	17,172	positive regulation of plasminogen activation [GO:0010756]	integral component of plasma membrane [GO:0005887]		cyto	2
[truncated: 1,755 more rows]

## Sheet: transporters
Ensembl	Uniprot	Gene names	Solute carrier type	ProtScore	Confident Peptides	%Seq Cov peptides
ENSOARP00000021482	W5QFI4	SLC1A4	glutamate/neutral amino acid transporter; ala,ser,thre,cyst, C18 carboxylic acid transport	4	2	5.8
ENSOARP00000011566	W5PM91	SLC1A5	neutral amino acid transporter	6.53	9	10.1
ENSOARP00000021990	W5QGZ1	SLC2A1	glucose	2.02	3	5.9
[truncated: 87 more rows]

## Sheet: Key for swath id sheets
Columns	Explanations
[truncated: 17 more rows]

[truncated: 2 more sheets: Cytosol SWATH, membrane SWATH]
