# Supplementary material for: Quantification of cytosol and membrane proteins in rumen epithelium of sheep with low or high CH4 emission phenotype
Source: PLoS One. 2022 Oct 18;17(10):e0273184. doi: 10.1371/journal.pone.0273184 (PMC9578583; doi:10.1371/journal.pone.0273184)
Supplement: S2 Table — (XLSX) [file pone.0273184.s002.xlsx]

## Sheet: blood metabolites
SAMPLE BHB GLUCOSE D-LACTATE L-LACTATE
Low normal: (0.00) (2.8) (0.0) (1.0)
Hi normal: (0.80) (4.4) (0.5) (1.3)
Units: mmol/L mmol/L mmol/L mmol/L
------------- -------- -------- -------- -------- --------
	high CH4 (1) and low (2)	block	Liveweight (Kg)	CH4 g/d	DMI RC (Kg)	BHB	glucose	L lactate	D-lactate
35	1	4	71	31.6418	1.50987	0.28	3.6	6.6	0
95	2	2	57.5	22.1323	1.333	0.14	4.2	12.4	0.1
59	2	3	67	22.8054	1.40676	0.29	6.6	16.9	0.1
61	0	2	62.5	21.7142	1.35136	0.39	7	15.5	0
79	0	3	64.5	21.4807	1.25207	0.27	6.9	16.2	0.1
107	2	2	66	21.5867	1.27121	0.23	5	10.6	0
118	1	2	49	25.046	1.21786	0.32	3.4	3.3	0
127	1	2	76	33.9504	1.66873	0.27	3.9	8.5	0
169	1	4	73.5	30.2497	1.55118	0.34	4	5.2	0
179	1	4	78.5	31.4062	1.65097	0.26	4.7	5.7	0.1
200	1	3	69.5	28.6966	1.58956	0.41	4.5	4.4	0
206	1	3	59.5	27.1993	1.39819	0.26	4.4	7.8	0.1
207	2	2	57	20.9021	1.27053	0.25	4.3	9.7	0.1
214	1	4	61	24.229	1.10409	0.27	4	9.3	0
241	2	2	54	24.4682	1.26016	0.38	3.2	4.8	0
244	2	2	62	26.3593	1.4592	0.3	7.7	19	0.1

## Sheet: rumen fluid metabolites
Sheep	CH4 L (1) and H (2)	date*	block	Liveweight (Kg)	CH4 g/d	DMI	N balance g/d	MRT rumen (particles/d)	MRT rumen (liquids/d)	alanine	glycine	isoleucine	leucine	proline	valine	phenyl alanine	tryptophan	tyrosine	aspartate	glutamate	lysine	threonine	acetate	propionate	butyrate	maltose	b-ribose	xylose?	glucose	lactate	dihydroxy acetone
35	2	pMC	4	71	31.6418	1.51915	15.5615	1.028	0.698	782	472	256	349	766	406	123	55.2008	78.5	964	824	863	264	46778	14161	10050	187	193	18	2837	225	68
59	1	pMC	2	57.5	22.1323	1.33329	16.7453	0.764	0.513	705	441	232	358	633.333	376	129	69.0833	79.5	845	782	1008	158	47738	14266	9980	422	185	18	3535	286	40
61	1	pMC	3	67	22.8054	1.42048	10.9808	0.893	0.632	355	322	127	188	255	223	74	24.8765	62.5	497	452	847	30	58709	14597	8944	258	77	6	2229	351	23
73	1	pMC	1	66	28.8899	1.52666	11.5173	0.916	0.566	908	821	316	433	772	457	182	61.8987	132	931	978	1166	245	55509	14271	9046	567	199	24	3853	228	41
79	1	pMC	2	62.5	21.7142	1.35538		0.908	0.631	677	621	212	309	698	365	126	50.0364	103	812	811	1171	232	51053	17845	9007	747	187	20	6077	267	45
95	1	pMC	3	64.5	21.4807	1.27596	11.6306	0.843	0.543	426	209	161	254	395	245	83	50.6503	51.5	673	616	583	-13	41539	12917	8104	162	175	21	2560	336	25
107	1	pMC	2	66	21.5867	1.29263	18.6715	0.788	0.539	1093	831	372	445	1041	531	169	55.9614	149	1011	1171	1266	315	49457	14578	8438	321	320	38	7619	240	54
118	2	pMC	2	49	25.046	1.21911	13.1748	1.271	0.721	1077	741	356	480	982	539	193	65.003	131	1142	1112	953	325	67068	18063	12372	146	245	26	4184	216	56
127	2	pMC	2	76	33.9504	1.67046	22.4064	0.978	0.644	1060	807	354	448	1147.67	519	171	59.5878	154	1119	1189	1207	420	54105	17202	8797	507	316	40	7547	188	58
165	2	pMC	1	69.5	29.2257	1.53743	10.3776	0.992	0.66	567	517	207	275	480.667	309	101	39.7709	82.5	709	719	692	92	51945	12750	9492	306	134	17	2943	329	33
169	2	pMC	4	73.5	30.2497	1.56108	14.903	1.03	0.684	748	663	235	339	657.667	399	130	46.6459	116	898	859	966	270	62086	19924	11200	709	212	21	6361	311	51
171	1	pMC	1	65.5	24.9644	1.50883	13.7009	0.841	0.585	694	381	265	420	763	390	152	75.9709	87	985	899	941	152	45969	13492	8933	331	257	31	3808	264	44
179	2	pMC	4	78.5	31.4062	1.65613	15.4662	1.042	0.744	604	492	203	276	528	326	98	37.2609	86.5	721	635	996	182	47589	17423	8749	607	135	11	3903	255	39
196	2	pMC	1	67	30.0929	1.50453	15.485	1.074	0.79	550	329	198	355	660.667	300	132	71.0877	74.5	978	817	803	145	48650	12030	8438	292	203	20	2446	266	40
200	2	pMC	3	69.5	28.6966	1.59049	12.9271	0.935	0.589	428	336	158	228	339.333	262	84	35.7821	73	650	586	621	89	60955	15300	11016	283	81	6	2075	370	30
206	2	pMC	3	59.5	27.1993	1.39992	11.9875	0.98	0.65	474	348	163	239	362	255	86	42.0523	59.5	633	579	547	41	43572	10465	7274	360	94	7	2561	288	31
207	1	pMC	2	57	20.9021	1.27963	14.7974	0.773	0.548	767	597	319	357	510.667	447	105	43.922	111	748	705	1393	158	59500	17753	11772	539	124	12	4040	395	42
214	2	pMC	4	61	24.229	1.12773	10.5386	1.05	0.729	412	360	129	201	332.667	253	69	33.9837	53	613	514	851	63	53212	17320	9466	276	92	5	2117	341	40
241	1	pMC	2	54	24.4682	1.26597	14.5116	0.952	0.654	856	723	312	413	870.667	448	168	61.5372	151.5	1050	1156	1179	307	57220	13974	10705	400	205	13	4035	254	52
244	1	pMC	2	62	26.3593	1.4592	17.4036	0.947	0.579	554	501	203	287	478	306	113	49.2351	76.5	693	680	942	110	48584	11927	9094	268	106	6	2389	300	34
